# Supplementary material for: Molecular dynamics simulations of the Nip7 proteins from the marine deep- and shallow-water Pyrococcus species
Source: BMC Struct Biol. 2014 Oct 15;14:23. doi: 10.1186/s12900-014-0023-z (PMC4209456; doi:10.1186/s12900-014-0023-z)
Supplement: Additional file 1: — 2-way ANOVA of change in the radius of gyration, the NIP7-ABY and NIP7-FUR models. [file s12900-014-0023-z-S1.xls]

## Sheet: Comment
	2-way ANOVA of change in the radius of gyration (Rg), the NIP7-ABY and NIP7-FUR models.

## Sheet: NIP7-ABY
Rg values for each trajectory at various pressures (rows) and temperatures (columns) for NIP7-ABY
Pressure	300K	373K
0,1 MPa	17.2778	17.2466
	17.7411	17.7465
	17.7537	17.8683
	17.6567	17.8569
	17.9815	17.8116
50 MPa	17.3093	17.8093
	17.6917	17.6655
	17.6194	17.7276
	17.5916	18.1072
	17.867	17.6634
100 MPa	17.1557	17.717
	17.7271	17.5812
	17.8969	17.6319
	17.9621	17.5324
	17.6729	17.6925
Analysis of variance (significant values shown in red)
	SS	df	MS	F
Pressure, (P)	0.0127646	2	0.00638232	0.121363
Temperature, (T)	0.0189294	1	0.0189294	0.359953
(PxT)	0.0691619	2	0.034581	0.657574
Error in group	1.26213	24	0.0525887
TOTAL	1.36298	29	0.112481	1.13889

## Sheet: NIP7-FUR
Rg values for each trajectory at various pressures (rows) and temperatures (columns) for NIP7-FUR
Pressure	300K	373K
0,1 MPa	17.8183	17.7872
	17.7939	17.9583
	17.7172	17.7509
	17.7627	17.78
	17.84	17.8185
50 MPa	17.8172	17.6783
	17.8394	17.7176
	17.8568	17.8661
	17.8636	17.7121
	17.7396	17.7756
100 MPa	17.7862	17.7267
	17.8967	17.8091
	17.6125	17.6536
	17.8188	17.7232
	17.5786	17.663
Analysis of variance (significant values shown in red)
	SS	df	MS	F
Pressure, (P)	0.0319789	2	0.0159895	2.4225
Temperature, (T)	0.00344312	1	0.00344312	0.521653
(PxT)	0.0140361	2	0.00701803	1.06327
Error in group	0.158409	24	0.00660039
TOTAL	0.207867	29	0.033051	4.00743
