# Supplementary material for: Molecular dynamics simulations of the Nip7 proteins from the marine deep- and shallow-water Pyrococcus species
Source: BMC Struct Biol. 2014 Oct 15;14:23. doi: 10.1186/s12900-014-0023-z (PMC4209456; doi:10.1186/s12900-014-0023-z)
Supplement: Additional file 2: — 2-way ANOVA of change in the SAS parameter, the NIP7-ABY and NIP7-FUR models. [file s12900-014-0023-z-S2.xls]

## Sheet: Comment
		2-way ANOVA of change in the SAS parameter, the NIP7-ABY and NIP7-FUR models

## Sheet: NIP7-ABY_Hydrophob
NIP7-ABY hydrophobic SAS area (A^2) for each trajectory at various pressures (rows) and temperatures (columns)
Pressure	300K	373K
0,1 MPa	3754.03	3791.82
	3728.6	3776.85
	3509.08	3753.38
	3690.94	3812.28
	3749.1	3765.33
50 MPa	3546.99	3741.51
	3661.11	3664.87
	3655.81	3733.12
	3695.75	3651.24
	3721.4	3744.66
100 MPa	3716.32	3704.77
	3651.43	3741.41
	3723.7	3686.18
	3700.32	3669.01
	3664.97	3688.98
Analysis of variance (significant values shown in red)
	SS	df	MS	F
Pressure, (P)	14331	2	7165.48	2.23801
Temperature, (T)	19043.9	1	19043.9	5.94802
(PxT)	9432.12	2	4716.06	1.47297
Error in group	76841.4	24	3201.72
TOTAL	119648	29	34127.2	9.659

## Sheet: NIP7-FUR_Hydrophob
NIP7-FUR hydrophobic SAS area (A^2) for each trajectory at various pressures (rows) and temperatures (columns)
Pressure	300K	373K
0,1 MPa	3894.52	3839.32
	3863.65	3897.76
	3873.53	3885.31
	3834.14	3831.12
	3891.05	3819.93
50 MPa	3991.08	3827.33
	3909.34	3851.08
	3867.69	3825.18
	3901.84	3848.39
	3760.01	3892.81
100 MPa	3813.42	3850.56
	3897.58	3806.84
	3826.98	3841.9
	3858.57	3771.3
	3883.49	3788.24
Analysis of variance (significant values shown in red)
	SS	df	MS	F
Pressure, (P)	6657.77	2	3328.89	1.66627
Temperature, (T)	7997.37	1	7997.37	4.00307
(PxT)	1020.74	2	510.371	0.255465
Error in group	47947.5	24	1997.81
TOTAL	63623.3	29	13834.4	5.9248

## Sheet: NIP7-ABY_Hydrophil
NIP7-ABY hydrophilic SAS area (A^2) for each trajectory at various pressures (rows) and temperatures (columns)
Pressure	300K	373K
0,1 MPa	6370.82	6505.58
	6282.19	6468.06
	6312.84	6452.91
	6491.25	6439.69
	6421.99	6493.13
50 MPa	6575.35	6421.13
	6471.73	6402.16
	6267.27	6449.69
	6299.29	6468.24
	6613.41	6418.28
100 MPa	6423.52	6423.91
	6350.4	6237.73
	6469.28	6296.94
	6496.89	6398.96
	6480.94	6425.08
Analysis of variance (significant values shown in red)
	SS	df	MS	F
Pressure, (P)	7455.57	2	3727.79	0.509486
Temperature, (T)	21.9587	1	21.9587	0.00300116
(PxT)	42721	2	21360.5	2.91939
Error in group	175602	24	7316.76
TOTAL	225801	29	32427	3.43188

## Sheet: NIP7-FUR_Hydrophil
NIP7-FUR hydrophilic SAS area (A^2) for each trajectory at various pressures (rows) and temperatures (columns)
Pressure	300K	373K
0,1 MPa	6164.62	6246.51
	6195.46	6199.92
	6127.65	6108.01
	6169.68	6215.24
	6194.49	6244.08
50 MPa	6113.44	6198.37
	6126.22	6220.36
	6172.92	6181.07
	6180.39	6175.99
	6084.81	6208.5
100 MPa	6077.94	6152.98
	6188.4	6144.58
	6214.89	6076.46
	6089.54	6098.46
	6109.4	6168.33
Analysis of variance (significant values shown in red)
	SS	df	MS	F
Pressure, (P)	15148.6	2	7574.31	4.03738
Temperature, (T)	6135.46	1	6135.46	3.27042
(PxT)	6034.35	2	3017.17	1.60826
Error in group	45025.1	24	1876.05
TOTAL	72343.6	29	18603	8.91606

## Sheet: NIP7-ABY_Total
NIP7-ABY total SAS area (A^2) for each trajectory at various pressures (rows) and temperatures (columns)
Pressure	300K	373K
0,1 MPa	10124.8	10297.4
	10010.8	10244.9
	9821.92	10206.3
	10182.2	10252
	10171.1	10258.5
50 MPa	10122.3	10162.6
	10132.8	10067
	9923.08	10182.8
	9995.04	10119.5
	10334.8	10162.9
100 MPa	10139.8	10128.7
	10001.8	9979.14
	10193	9983.12
	10197.2	10068
	10145.9	10114.1
Analysis of variance (significant values shown in red)
	SS	df	MS	F
Pressure, (P)	19383.9	2	9691.97	0.939677
Temperature, (T)	17772.1	1	17772.1	1.72308
(PxT)	92013.1	2	46006.5	4.46053
Error in group	247540	24	10314.1
TOTAL	376709	29	83784.8	7.12329

## Sheet: NIP7-FUR_Total
NIP7-FUR total SAS area (A^2) for each trajectory at various pressures (rows) and temperatures (columns)
Pressure	300K	373K
0,1 MPa	10059.1	10085.8
	10059.1	10097.7
	10001.2	9993.31
	10003.8	10046.4
	10085.5	10064
50 MPa	10104.5	10025.7
	10035.6	10071.4
	10040.6	10006.3
	10082.2	10024.4
	9844.82	10101.3
100 MPa	9891.35	10003.5
	10086	9951.42
	10041.9	9918.37
	9948.11	9869.76
	9992.89	9956.57
Analysis of variance (significant values shown in red)
	SS	df	MS	F
Pressure, (P)	39424.3	2	19712.2	5.03
Temperature, (T)	123.165	1	123.165	0.0314282
(PxT)	8751.76	2	4375.88	1.1166
Error in group	94054.1	24	3918.92
TOTAL	142353	29	28130.1	6.17803
