# Supplementary material for: Molecular dynamics simulations of the Nip7 proteins from the marine deep- and shallow-water Pyrococcus species
Source: BMC Struct Biol. 2014 Oct 15;14:23. doi: 10.1186/s12900-014-0023-z (PMC4209456; doi:10.1186/s12900-014-0023-z)
Supplement: Additional file 4: — 2-way ANOVA of RMSDL values of each residue, the NIP7-ABY and NIP7-FUR models. [file s12900-014-0023-z-S4.xls]

## Sheet: Comment
		2-way ANOVA of RMSDL values of each residue, the NIP7-ABY and NIP7-FUR models

## Sheet: NIP7-ABY
	NIP7-ABY RMSDL						F-statistics values for two factors
	300K			373K			and their combination			F-statistics significance at p=0.05 (0-insignificant, 1-significant)
Residue #	0,1 MPa	50 MPa	100 MPa	0,1 MPa	50 MPa	100 MPa	F (P)	F (T)	F (PxT)	F (P)	F (T)	F (PxT)
5	1.5899	1.43406	1.63548	1.96391	1.45548	1.59904	1.12824	0.439142	0.504526	0	0	0
6	1.3286	1.23497	1.35574	1.81229	1.28842	1.32665	1.14458	0.95794	0.844039	0	0	0
7	1.24196	1.14911	1.24135	1.75319	1.19327	1.13847	1.52891	0.77668	1.16998	0	0	0
8	1.23212	1.13008	1.2321	1.74588	1.169	1.11021	1.62004	0.693591	1.22474	0	0	0
9	1.21426	1.10293	1.1971	1.7427	1.16164	1.10392	1.70388	0.912681	1.17857	0	0	0
10	1.23921	1.13423	1.21415	1.77581	1.20735	1.147	1.73909	1.16157	1.18175	0	0	0
11	1.26504	1.18064	1.25408	1.78942	1.24705	1.18691	1.66628	1.18762	1.25074	0	0	0
12	1.20989	1.15494	1.20752	1.66289	1.21194	1.1624	1.64693	1.399	1.34448	0	0	0
13	1.26019	1.21357	1.23735	1.61241	1.27863	1.22646	1.84074	1.94477	1.29579	0	0	0
14	1.27698	1.29207	1.28906	1.51651	1.32804	1.28202	1.60789	2.82838	2.04262	0	0	0
15	1.28933	1.31613	1.29981	1.40208	1.34018	1.2954	1.16637	2.87621	1.83785	0	0	0
16	1.30831	1.35879	1.3445	1.38902	1.35836	1.31684	0.429348	0.494686	1.7039	0	0	0
17	1.29855	1.38615	1.37358	1.37694	1.35599	1.32385	0.638669	0.000416489	2.63655	0	0	0
18	1.33926	1.4433	1.42269	1.41295	1.40385	1.37414	1.2008	0.0363117	2.46862	0	0	0
19	1.34549	1.4556	1.43162	1.41492	1.41892	1.3902	1.70578	0.0131364	2.05449	0	0	0
20	1.33962	1.47742	1.42317	1.41039	1.4345	1.4179	2.38239	0.0614439	1.213	0	0	0
21	1.33073	1.47171	1.40494	1.39978	1.43447	1.4288	2.41034	0.319481	0.880035	0	0	0
22	1.32046	1.46578	1.38818	1.39353	1.43108	1.43504	2.3898	0.683481	0.891614	0	0	0
23	1.26471	1.39399	1.30844	1.33464	1.36305	1.36866	1.68883	0.891342	0.841164	0	0	0
24	1.14782	1.24746	1.15463	1.21909	1.23974	1.24733	0.991	2.1074	0.724204	0	0	0
25	1.10952	1.19203	1.09346	1.18051	1.19884	1.20467	0.814687	3.09022	0.719539	0	0	0
26	1.09367	1.1557	1.05346	1.1667	1.17754	1.17953	0.670804	4.06492	0.67859	0	0	0
27	1.07392	1.10509	1.00857	1.15631	1.15187	1.14588	0.642807	5.38168	0.47281	0	1	0
28	1.09631	1.08174	1.05507	1.18592	1.16431	1.13574	0.292902	2.9452	0.00306914	0	0	0
29	1.48394	1.37151	1.46759	1.55398	1.4913	1.44395	0.429944	0.484589	0.279157	0	0	0
30	1.7582	1.58944	1.82022	1.86669	1.78687	1.75673	0.464896	0.523695	0.470347	0	0	0
31	1.82906	1.62732	1.89406	1.91666	1.83558	1.77755	0.534396	0.266421	0.669622	0	0	0
32	1.8292	1.61161	1.8934	1.9111	1.82681	1.76596	0.580957	0.228316	0.709813	0	0	0
33	1.81654	1.6037	1.89549	1.89581	1.81528	1.75851	0.55824	0.182662	0.716652	0	0	0
34	1.80812	1.60105	1.89853	1.88453	1.80641	1.75293	0.542533	0.14114	0.719554	0	0	0
35	1.80065	1.59431	1.89244	1.87536	1.80046	1.75033	0.536552	0.1458	0.702659	0	0	0
36	1.79393	1.58581	1.87912	1.87504	1.79893	1.74966	0.533272	0.204021	0.672947	0	0	0
37	1.79713	1.59309	1.87475	1.8811	1.81103	1.76254	0.513969	0.281982	0.648171	0	0	0
38	1.77269	1.5676	1.81664	1.85889	1.79511	1.75864	0.556148	0.602833	0.56365	0	0	0
39	1.50655	1.3685	1.53105	1.62267	1.58321	1.56223	0.45837	2.27367	0.439056	0	0	0
40	1.20237	1.1161	1.10776	1.29437	1.26089	1.20512	2.53913	10.8513	0.246103	0	1	0
41	1.06957	1.03595	0.945016	1.24897	1.19172	1.17471	3.02927	32.5233	0.435843	0	1	0
42	1.0656	1.04443	0.928624	1.28267	1.20863	1.18387	3.78984	36.3805	0.563123	1	1	0
43	1.10991	1.09233	0.967987	1.35819	1.26201	1.23533	4.22169	37.4571	0.641126	1	1	0
44	1.15815	1.13893	1.01706	1.42243	1.32368	1.29699	4.14977	41.2104	0.606017	1	1	0
45	1.21116	1.20264	1.07208	1.50897	1.41191	1.37035	4.26941	46.9755	0.57075	1	1	0
46	1.43757	1.51928	1.19654	1.77643	1.7175	1.71221	2.17215	23.9176	1.63806	0	1	0
47	1.55969	1.70497	1.31965	2.01758	1.87215	1.91512	1.60387	20.3775	1.96211	0	1	0
48	1.67785	1.90022	1.43358	2.19105	2.08249	2.08106	1.5545	15.6816	1.49541	0	1	0
49	1.8836	2.22384	1.57287	2.46745	2.46667	2.31792	1.8335	9.37161	0.748305	0	1	0
50	1.89773	2.26211	1.59072	2.55498	2.70859	2.37064	1.87689	8.71367	0.209543	0	1	0
51	1.94262	2.32646	1.63938	2.61112	2.94377	2.43319	1.96024	7.78027	0.0445047	0	1	0
52	1.98325	2.37159	1.6618	2.70008	3.17855	2.49246	2.02295	7.52671	0.0146932	0	1	0
53	2.03268	2.43926	1.72578	2.78944	3.32283	2.58396	1.97755	7.5843	0.0164104	0	1	0
54	2.07806	2.5254	1.78942	2.87277	3.4723	2.67511	2.18392	8.18618	0.0208633	0	1	0
55	2.08462	2.56626	1.79916	2.91519	3.51812	2.71395	2.2474	8.42323	0.0134196	0	1	0
56	1.98527	2.43941	1.76471	2.80278	3.39272	2.57853	2.15439	8.21284	0.0233046	0	1	0
57	1.90292	2.32961	1.6925	2.64652	3.29436	2.44891	2.16463	7.47368	0.0568812	0	1	0
58	1.78907	2.1703	1.59352	2.49566	3.16474	2.30776	2.13341	7.52928	0.104179	0	1	0
59	1.53848	1.81323	1.43581	2.19316	2.89063	2.04934	2.13139	9.41446	0.338424	0	1	0
60	1.47824	1.72241	1.39064	2.02434	2.65011	1.93069	2.27656	9.74614	0.355582	0	1	0
61	1.39386	1.61196	1.32862	1.89998	2.3492	1.81032	2.23322	11.6045	0.232638	0	1	0
62	1.32188	1.54021	1.31755	1.73836	1.96164	1.70801	1.93455	13.7989	0.00758994	0	1	0
63	1.23237	1.41623	1.25312	1.55761	1.64053	1.54418	1.06088	10.8212	0.121103	0	1	0
64	1.17029	1.26142	1.19435	1.46873	1.41433	1.40565	0.125722	12.8256	0.470026	0	1	0
65	1.22721	1.23818	1.31832	1.48293	1.36675	1.38972	0.365493	6.99376	0.899338	0	1	0
66	1.37897	1.34433	1.46874	1.7035	1.50501	1.50073	0.812573	5.33065	1.28515	0	1	0
67	1.54188	1.44639	1.60927	1.89741	1.63775	1.63843	1.23117	4.30972	1.03747	0	1	0
68	1.65724	1.53211	1.72116	2.05314	1.75283	1.74263	1.40068	4.16581	1.07729	0	0	0
69	1.78773	1.68825	1.89357	2.20381	1.89728	1.88671	1.05227	3.25135	1.14133	0	0	0
70	1.83412	1.74108	1.95971	2.26159	1.95387	1.9334	0.937388	2.93325	1.20294	0	0	0
71	1.87532	1.79289	2.01942	2.30376	1.99244	1.97013	0.87519	2.51949	1.28846	0	0	0
72	1.88001	1.79535	2.02018	2.31232	1.99864	1.9742	0.882651	2.57851	1.27326	0	0	0
73	1.86541	1.78893	2.01147	2.29433	1.98468	1.96395	0.845529	2.51699	1.28661	0	0	0
74	1.82434	1.76805	1.98165	2.2283	1.9265	1.92119	0.79499	2.06439	1.32683	0	0	0
75	1.77212	1.70094	1.89474	2.14093	1.86804	1.86229	0.821973	2.33983	1.11469	0	0	0
76	1.64143	1.59564	1.77148	1.94289	1.72963	1.72339	0.61491	1.77661	1.08568	0	0	0
77	1.48055	1.4909	1.63742	1.74889	1.60508	1.59025	0.301922	1.93162	1.28264	0	0	0
78	1.34197	1.39711	1.51397	1.55571	1.47156	1.46529	0.258257	1.50219	1.35427	0	0	0
79	1.16124	1.21035	1.30264	1.3293	1.28778	1.28141	0.449255	2.792	1.49283	0	0	0
80	1.10281	1.1552	1.22953	1.23962	1.22426	1.238	1.1388	4.22261	1.13643	0	0	0
81	1.05017	1.08587	1.13937	1.15799	1.174	1.19558	1.36913	7.14008	0.228442	0	1	0
82	1.04987	1.09374	1.13777	1.13738	1.1788	1.2086	2.12649	6.62347	0.0272069	0	1	0
83	1.09894	1.14831	1.17646	1.16115	1.21852	1.2518	2.40818	4.78453	0.0145425	0	1	0
84	1.14477	1.20636	1.22928	1.18008	1.24686	1.27923	3.19895	1.89949	0.0198243	0	0	0
85	1.19172	1.27451	1.29654	1.18468	1.26351	1.29588	5.1158	0.04722	0.0110131	1	0	0
86	1.25176	1.34777	1.37019	1.20713	1.29365	1.32135	6.78244	3.2846	0.0102203	1	0	0
87	1.23536	1.34102	1.37264	1.17171	1.25418	1.28017	7.88994	9.39924	0.11143	1	1	0
88	1.19954	1.3103	1.34878	1.12732	1.20105	1.22508	8.40547	15.8202	0.359349	1	1	0
89	1.1699	1.27978	1.31548	1.08864	1.14999	1.17041	7.31632	22.0486	0.579039	1	1	0
90	1.15929	1.27282	1.28956	1.06695	1.10782	1.12607	4.32295	25.1289	0.733683	1	1	0
91	1.16027	1.28166	1.29035	1.06957	1.09513	1.11709	3.06938	23.0399	0.918137	0	1	0
92	1.20922	1.34424	1.3237	1.11644	1.12679	1.15563	1.55937	15.9213	0.822876	0	1	0
93	1.24203	1.36872	1.30516	1.17043	1.16688	1.19822	0.6449	7.62663	0.717274	0	1	0
94	1.25173	1.38552	1.28361	1.25479	1.23495	1.28207	0.477152	1.08763	1.12229	0	0	0
95	1.19096	1.32391	1.20158	1.26568	1.23268	1.28917	0.337495	0.220178	1.3004	0	0	0
96	1.15199	1.26571	1.10947	1.26352	1.21904	1.2845	0.236695	2.01789	1.37122	0	0	0
97	1.28952	1.34048	1.16991	1.38042	1.32882	1.38426	0.387687	2.50694	1.11725	0	0	0
98	1.41641	1.4111	1.25073	1.47806	1.42166	1.46171	0.645709	2.01422	0.817265	0	0	0
99	1.46419	1.43959	1.2735	1.52506	1.46516	1.50132	0.789231	2.2268	0.78934	0	0	0
100	1.54242	1.48149	1.29897	1.59433	1.52301	1.54922	1.22279	2.30753	0.81086	0	0	0
101	1.64521	1.53984	1.34533	1.68121	1.59297	1.60643	1.78247	2.0761	0.797276	0	0	0
102	1.73138	1.56659	1.37367	1.73596	1.632	1.61944	2.28305	1.34158	0.635183	0	0	0
103	1.78388	1.57129	1.41597	1.75457	1.63976	1.59879	2.32673	0.545945	0.374696	0	0	0
104	1.87576	1.58624	1.49285	1.75091	1.62385	1.53767	2.2416	0.0143722	0.220634	0	0	0
105	1.96105	1.6271	1.57567	1.77232	1.63404	1.5265	2.32012	0.382747	0.218529	0	0	0
106	2.03574	1.73409	1.72235	1.8216	1.67338	1.56277	1.81814	1.25973	0.121134	0	0	0
107	2.04562	1.81646	1.81584	1.83518	1.67852	1.57907	1.30676	2.26573	0.0519939	0	0	0
108	2.09268	1.9453	1.9402	1.88494	1.71619	1.64173	0.840012	3.4562	0.0431328	0	0	0
109	2.13872	2.03408	2.05209	1.9136	1.74947	1.67872	0.549678	4.80622	0.102917	0	1	0
110	2.12454	2.05511	2.09486	1.90695	1.74782	1.67978	0.374382	5.55887	0.184566	0	1	0
111	2.12756	2.1053	2.15571	1.90935	1.7611	1.69532	0.201664	6.60725	0.277985	0	1	0
112	2.07377	2.08342	2.14266	1.8633	1.72301	1.66748	0.11843	7.80801	0.377217	0	1	0
113	1.99931	2.03332	2.09262	1.80091	1.66067	1.62279	0.077077	8.81824	0.461849	0	1	0
114	1.87538	1.96089	2.0127	1.71989	1.59126	1.58163	0.0180644	9.07688	0.623355	0	1	0
115	1.79431	1.9262	1.96648	1.66898	1.55013	1.55956	0.0356557	8.94202	0.775583	0	1	0
116	1.86927	1.98998	2.10387	1.64339	1.54818	1.56918	0.189994	12.3244	0.641981	0	1	0
117	1.97443	2.10132	2.21698	1.65158	1.55841	1.59268	0.180351	13.9662	0.458932	0	1	0
118	1.9753	2.11055	2.22918	1.61246	1.51954	1.56391	0.184484	13.7154	0.389843	0	1	0
119	1.97792	2.09603	2.19515	1.66367	1.53762	1.59825	0.122855	10.9106	0.356117	0	1	0
120	1.95594	2.0825	2.16275	1.65055	1.51353	1.59093	0.111042	9.96133	0.334516	0	1	0
121	1.84952	1.97082	2.05111	1.54686	1.40954	1.50011	0.126383	9.47197	0.304358	0	1	0
122	1.77948	1.9218	2.0027	1.48601	1.35295	1.45684	0.167754	9.25498	0.326876	0	1	0
123	1.74479	1.90317	1.98573	1.44774	1.32217	1.4333	0.208252	9.47995	0.339733	0	1	0
124	1.77234	1.9306	1.99931	1.46699	1.34348	1.45128	0.179853	9.69432	0.326607	0	1	0
125	1.79733	1.95484	2.00246	1.49036	1.36816	1.47287	0.143844	9.76771	0.315997	0	1	0
126	1.72742	1.89543	1.84733	1.5137	1.37516	1.47948	0.0469135	10.016	0.58149	0	1	0
127	1.63783	1.78848	1.69101	1.5556	1.42692	1.50702	0.00573679	5.61425	0.854171	0	1	0
128	1.65762	1.78967	1.60839	1.67777	1.58605	1.6339	0.233524	0.41472	0.852727	0	0	0
129	1.63282	1.77974	1.55853	1.64888	1.58551	1.61936	0.43512	0.226666	0.916021	0	0	0
130	1.59599	1.73862	1.51118	1.60925	1.56012	1.58422	0.554025	0.151505	0.923534	0	0	0
131	1.61677	1.7609	1.52491	1.63236	1.58069	1.60802	0.555639	0.11253	0.950724	0	0	0
132	1.62877	1.76913	1.53299	1.65181	1.59522	1.62457	0.534498	0.0579137	0.93831	0	0	0
133	1.65344	1.80017	1.55755	1.67823	1.61815	1.64781	0.54108	0.0705371	0.952837	0	0	0
134	1.64546	1.79165	1.55561	1.67641	1.6185	1.64733	0.526662	0.0413672	0.937768	0	0	0
135	1.68131	1.84419	1.61291	1.70643	1.63354	1.67695	0.413489	0.230424	1.0346	0	0	0
136	1.67985	1.85988	1.62789	1.71417	1.62673	1.68424	0.302654	0.268801	1.03162	0	0	0
137	1.67824	1.86932	1.67914	1.69254	1.59419	1.65814	0.156668	0.970165	0.91366	0	0	0
138	1.75304	1.97823	1.87571	1.76298	1.61802	1.7403	0.113488	3.18231	1.40748	0	0	0
139	1.91741	2.17149	2.12369	1.91109	1.7573	1.93013	0.47166	4.65209	1.54274	0	1	0
140	2.0965	2.3824	2.35573	2.0771	1.90673	2.08738	0.51118	5.43178	1.45928	0	1	0
141	2.2255	2.52501	2.50978	2.17182	1.99491	2.16064	0.444014	6.88467	1.37246	0	1	0
142	2.37653	2.65519	2.67023	2.26864	2.07794	2.22293	0.313806	8.48628	1.16591	0	1	0
143	2.47924	2.74228	2.78464	2.33819	2.13424	2.26744	0.255243	9.15848	1.05041	0	1	0
144	2.52496	2.79556	2.8466	2.37195	2.15936	2.29543	0.25783	9.40897	1.04539	0	1	0
145	2.51233	2.76949	2.84504	2.35433	2.14701	2.26878	0.265423	9.53262	1.01714	0	1	0
146	2.50416	2.73498	2.82716	2.34107	2.13809	2.23913	0.233126	9.74124	0.988591	0	1	0
147	2.43267	2.64921	2.75977	2.30574	2.11623	2.20511	0.282958	9.09449	1.07361	0	1	0
148	2.31212	2.49327	2.63261	2.22462	2.20046	2.07469	0.165188	5.39333	1.02233	0	1	0

## Sheet: NIP7-FUR
	NIP7-FUR RMSDL						F-statistics values for two factors
	300K			373K			and their combination			F-statistics significance at p=0.05 (0-insignificant, 1-significant)
Residue #	0,1 MPa	50 MPa	100 MPa	0,1 MPa	50 MPa	100 MPa	F (P)	F (T)	F (PxT)	F (P)	F (T)	F (PxT)
5	1.70393	1.59217	2.13626	2.04623	1.90311	1.92206	1.04008	0.840759	1.2789	0	0	0
6	1.44871	1.44156	1.79729	1.67332	1.5673	1.55087	1.49154	0.179959	3.08304	0	0	0
7	1.25255	1.24887	1.40357	1.39574	1.28208	1.231	1.18438	0.00140438	7.39438	0	0	1
8	1.18313	1.20242	1.31573	1.33076	1.20507	1.1394	0.794817	0.0633369	7.36957	0	0	1
9	1.12815	1.14834	1.24611	1.27766	1.15182	1.08679	0.908436	0.0041502	7.41334	0	0	1
10	1.16866	1.17577	1.25848	1.30009	1.18848	1.13443	1.24597	0.0574575	6.98439	0	0	1
11	1.23179	1.23515	1.30476	1.34517	1.24454	1.20354	1.3813	0.0855593	6.36574	0	0	1
12	1.1801	1.15931	1.23007	1.2824	1.19956	1.17088	2.01829	1.72092	4.93197	0	0	1
13	1.21458	1.18399	1.23396	1.2972	1.23474	1.21513	1.97302	3.8316	2.35806	0	0	0
14	1.26889	1.24234	1.26266	1.31844	1.28421	1.27525	0.846702	2.92453	0.308311	0	0	0
15	1.29763	1.28783	1.28773	1.33107	1.30913	1.30903	0.221963	1.26582	0.0322577	0	0	0
16	1.36125	1.36056	1.35142	1.3841	1.35953	1.36578	0.140228	0.255168	0.0857164	0	0	0
17	1.3948	1.39995	1.3828	1.40619	1.3821	1.39328	0.0882959	0.00282209	0.144342	0	0	0
18	1.47568	1.47853	1.4551	1.4722	1.45208	1.46576	0.0802675	0.0529956	0.150396	0	0	0
19	1.51596	1.51896	1.50067	1.50763	1.49129	1.51065	0.0223353	0.0917806	0.144169	0	0	0
20	1.53469	1.5385	1.53079	1.54033	1.53024	1.54844	0.0119341	0.0322533	0.0719444	0	0	0
21	1.50717	1.50726	1.50674	1.52259	1.52129	1.53927	0.0418725	0.564007	0.0467349	0	0	0
22	1.50036	1.49694	1.50578	1.51707	1.52212	1.53918	0.106525	0.843968	0.0310872	0	0	0
23	1.45772	1.45667	1.46578	1.46919	1.4765	1.48671	0.0907957	0.464251	0.0136697	0	0	0
24	1.35482	1.34716	1.36387	1.37411	1.37842	1.38312	0.0755565	0.924963	0.027338	0	0	0
25	1.29203	1.2699	1.30643	1.33138	1.33072	1.33074	0.189458	2.87174	0.187112	0	0	0
26	1.25131	1.20898	1.2682	1.3073	1.30123	1.29477	0.439609	5.2218	0.55467	0	1	0
27	1.22496	1.17367	1.23404	1.28944	1.282	1.26902	0.478869	7.09794	0.671858	0	1	0
28	1.22845	1.22431	1.21059	1.2853	1.2955	1.24711	0.317157	2.44115	0.082104	0	0	0
29	1.56387	1.67355	1.48448	1.52688	1.53989	1.44296	3.05539	2.22667	0.441639	0	0	0
30	1.81638	1.93425	1.66152	1.74371	1.71226	1.60622	3.73402	3.86898	0.79588	1	0	0
31	1.91348	2.06632	1.72368	1.77698	1.75561	1.63994	4.72097	7.96556	1.19582	1	1	0
32	1.92246	2.08778	1.72011	1.77628	1.7544	1.63775	5.10308	8.67848	1.4034	1	1	0
33	1.91194	2.08038	1.70771	1.77303	1.74838	1.63519	4.82598	7.62651	1.4078	1	1	0
34	1.90089	2.07275	1.69931	1.76793	1.74222	1.63	4.64516	7.08	1.38814	1	1	0
35	1.89083	2.06515	1.6859	1.75245	1.73212	1.621	4.5748	6.97461	1.39638	1	1	0
36	1.87425	2.05688	1.67097	1.7334	1.71796	1.60563	4.62341	7.12203	1.43546	1	1	0
37	1.8606	2.04845	1.67021	1.7348	1.71599	1.60365	4.64837	6.87225	1.45856	1	1	0
38	1.80898	1.97856	1.65788	1.71186	1.67663	1.5779	4.3464	7.2483	1.44504	1	1	0
39	1.53684	1.62377	1.45378	1.53917	1.48444	1.41285	3.47406	2.13088	1.06433	1	0	0
40	1.2234	1.31099	1.26323	1.34179	1.29173	1.22148	1.18657	0.358125	2.45281	0	0	0
41	1.05169	1.0988	1.18168	1.36303	1.245	1.17057	0.248147	10.987	4.29991	0	1	1
42	1.05728	1.0916	1.20142	1.40509	1.26331	1.18213	0.382533	10.3058	4.16512	0	1	1
43	1.12566	1.1622	1.26927	1.47905	1.32381	1.23286	0.40094	7.3851	3.67436	0	1	1
44	1.17988	1.21653	1.32598	1.55618	1.38316	1.28663	0.509837	7.60407	3.88563	0	1	1
45	1.22024	1.26445	1.42372	1.66203	1.44977	1.36909	0.50871	7.86054	4.43451	0	1	1
46	1.32108	1.35564	1.63146	1.86709	1.70623	1.61151	0.421508	12.5198	4.03853	0	1	1
47	1.4251	1.43753	1.8521	2.34697	1.88395	1.76953	1.49405	15.6436	7.16759	0	1	1
48	1.51985	1.53174	2.03919	2.74031	2.09836	2.01313	2.14608	21.5227	8.09429	0	1	1
49	1.68056	1.67104	2.2435	3.08812	2.50822	2.25521	1.47937	28.8407	8.36955	0	1	1
50	1.72662	1.67962	2.29088	3.303	2.73781	2.38119	1.13484	29.6984	6.82709	0	1	1
51	1.82931	1.7127	2.38198	3.45469	2.92723	2.51358	0.93897	26.2764	5.31617	0	1	1
52	1.8715	1.70921	2.43745	3.69236	3.17659	2.68032	0.72037	25.2105	4.15947	0	1	1
53	1.91915	1.7173	2.50729	3.84911	3.31493	2.76451	0.710864	24.0841	3.95536	0	1	1
54	1.97927	1.76451	2.54659	3.91752	3.3946	2.82035	0.714158	24.2879	3.87073	0	1	1
55	1.98699	1.76042	2.53187	3.96146	3.42495	2.83252	0.804806	26.1471	4.00763	0	1	1
56	1.94293	1.71195	2.42875	3.88489	3.32461	2.73525	0.894203	24.6186	3.70659	0	1	1
57	1.87315	1.64707	2.2845	3.62065	3.21881	2.64329	0.604495	22.7636	2.88637	0	1	0
58	1.78435	1.54024	2.10654	3.32511	3.06015	2.4528	0.493129	20.3168	2.45464	0	1	0
59	1.59649	1.33311	1.85305	2.97136	2.72811	2.20581	0.498795	18.8596	2.06119	0	1	0
60	1.49403	1.24767	1.73659	2.66084	2.4606	2.02353	0.451473	17.9369	2.06044	0	1	0
61	1.3465	1.17366	1.5751	2.41066	2.19482	1.83284	0.539911	21.5902	2.42835	0	1	0
62	1.27573	1.17166	1.47338	2.01157	1.80716	1.56649	1.21473	32.5445	5.44278	0	1	1
63	1.19967	1.15716	1.35396	1.63554	1.49598	1.39774	1.17499	31.5834	5.89823	0	1	1
64	1.16408	1.15541	1.3625	1.52162	1.37536	1.35712	1.76318	18.9769	5.83874	0	1	1
65	1.29051	1.2846	1.58328	1.44956	1.36645	1.42672	3.69578	0.250812	2.86315	1	0	0
66	1.48407	1.43829	1.897	1.63222	1.4989	1.62367	3.16185	0.0491875	1.75078	0	0	0
67	1.71685	1.64833	2.18108	1.87926	1.70003	1.91137	2.99519	0.0215026	1.05102	0	0	0
68	1.8888	1.82014	2.39523	2.05802	1.84814	2.08972	2.84497	0.0645112	0.980931	0	0	0
69	2.05835	2.02036	2.57557	2.2343	2.00948	2.24959	2.62604	0.138024	1.02922	0	0	0
70	2.12794	2.10813	2.64577	2.30635	2.07836	2.31191	2.50695	0.184949	1.07344	0	0	0
71	2.17342	2.16423	2.69243	2.34764	2.1189	2.35104	2.48092	0.246865	1.09803	0	0	0
72	2.17379	2.16333	2.69343	2.34653	2.11803	2.35144	2.49911	0.251402	1.09365	0	0	0
73	2.14781	2.13905	2.66756	2.31559	2.09338	2.32674	2.48997	0.260151	1.06419	0	0	0
74	2.09225	2.08431	2.60672	2.24334	2.03276	2.26906	2.58749	0.320607	1.02283	0	0	0
75	2.00505	2.00036	2.4709	2.15811	1.9642	2.18327	2.5377	0.195676	0.984256	0	0	0
76	1.86728	1.8984	2.22815	2.00082	1.83138	2.01276	2.23851	0.236587	0.982062	0	0	0
77	1.65037	1.72367	1.92499	1.7685	1.64034	1.73806	1.67537	0.509971	1.59091	0	0	0
78	1.43922	1.54161	1.61831	1.54349	1.45443	1.49778	0.823547	0.544313	2.24579	0	0	0
79	1.20733	1.28993	1.33705	1.30355	1.25543	1.27597	0.794987	4.09343e-05	2.0875	0	0	0
80	1.12251	1.17584	1.24549	1.22097	1.19953	1.22345	1.60148	1.25828	1.39395	0	0	0
81	1.05048	1.07581	1.16422	1.15573	1.15151	1.17426	2.12085	5.10608	0.997288	0	1	0
82	1.08112	1.09462	1.19533	1.17858	1.1819	1.20703	2.59897	5.49949	0.938317	0	1	0
83	1.13086	1.13344	1.23239	1.22351	1.22943	1.25305	2.32203	6.30363	0.782036	0	1	0
84	1.17241	1.17521	1.26398	1.26449	1.26906	1.29167	1.89757	6.52105	0.609224	0	1	0
85	1.19123	1.20206	1.27289	1.27818	1.28359	1.30784	1.44662	5.51806	0.326935	0	1	0
86	1.23736	1.24563	1.31093	1.31227	1.31896	1.34391	1.30091	4.39535	0.226807	0	1	0
87	1.24971	1.26554	1.31368	1.30988	1.31249	1.34367	1.18703	2.75774	0.100739	0	0	0
88	1.23212	1.25007	1.29054	1.28871	1.28788	1.31874	1.06959	2.43513	0.101394	0	0	0
89	1.21239	1.23436	1.26329	1.25504	1.24752	1.2817	0.854685	0.922359	0.124321	0	0	0
90	1.2155	1.25245	1.25018	1.23693	1.21783	1.25701	0.286272	0.00494066	0.31034	0	0	0
91	1.29151	1.35601	1.31572	1.28696	1.2597	1.30866	0.155631	1.01542	0.714624	0	0	0
92	1.49505	1.59402	1.49409	1.4688	1.42946	1.49298	0.153969	2.09329	1.32069	0	0	0
93	1.64956	1.76626	1.64727	1.64309	1.59969	1.67698	0.165292	0.837619	1.33438	0	0	0
94	1.7212	1.84953	1.73434	1.75409	1.70239	1.78858	0.135354	0.108512	1.10635	0	0	0
95	1.73056	1.87261	1.75578	1.78286	1.71995	1.81359	0.130461	0.0475768	1.13458	0	0	0
96	1.73691	1.87556	1.76227	1.80469	1.74721	1.84249	0.136594	0.00967313	1.02915	0	0	0
97	1.83029	1.9483	1.85584	1.93288	1.88746	1.97251	0.126629	0.663987	0.772767	0	0	0
98	1.88594	2.00435	1.91709	2.01883	1.97338	2.0531	0.137941	1.61673	0.781773	0	0	0
99	1.9353	2.0477	1.96484	2.08347	2.03851	2.11301	0.120681	2.45467	0.737166	0	0	0
100	2.02828	2.12576	2.05655	2.19305	2.15449	2.21849	0.10016	3.96503	0.569017	0	0	0
101	2.07518	2.15911	2.10802	2.28264	2.24978	2.29668	0.0753754	7.40623	0.368813	0	1	0
102	2.08134	2.15751	2.11848	2.31964	2.28995	2.31316	0.051896	9.90348	0.263005	0	1	0
103	2.05064	2.13779	2.08748	2.28871	2.25871	2.25651	0.0987693	9.11296	0.339981	0	1	0
104	2.15028	2.27613	2.16613	2.34665	2.31478	2.29017	0.446781	4.02828	0.584253	0	0	0
105	2.2378	2.37677	2.23955	2.39214	2.36758	2.32727	0.735476	1.64146	0.614086	0	0	0
106	2.37834	2.57539	2.36263	2.4859	2.44318	2.40894	1.1154	0.0112053	1.11189	0	0	0
107	2.4669	2.71844	2.42994	2.52557	2.46091	2.44487	1.19363	0.570734	1.48571	0	0	0
108	2.63292	2.93035	2.57624	2.63824	2.55928	2.56661	1.04481	1.59638	1.54376	0	0	0
109	2.71698	3.04303	2.64995	2.68619	2.59748	2.62196	0.945005	2.29561	1.5631	0	0	0
110	2.70585	3.05173	2.62509	2.64393	2.54623	2.58034	0.928334	2.94182	1.60666	0	0	0
111	2.73804	3.09376	2.6332	2.62306	2.51959	2.56665	0.876026	3.83913	1.58272	0	0	0
112	2.66452	3.02261	2.55136	2.52559	2.42058	2.47935	0.831561	4.23401	1.60113	0	0	0
113	2.58137	2.92969	2.45868	2.42631	2.32355	2.39645	0.773483	4.33336	1.62303	0	1	0
114	2.42685	2.74622	2.29668	2.26455	2.17325	2.26051	0.652075	3.85589	1.53143	0	0	0
115	2.37425	2.67767	2.23048	2.20567	2.11849	2.21878	0.63226	3.75447	1.63726	0	0	0
116	2.73076	2.89078	2.51226	2.32944	2.2903	2.37214	0.522073	10.1956	1.25031	0	1	0
117	2.90534	3.03104	2.63504	2.39754	2.3808	2.45285	0.603505	13.2986	1.27859	0	1	0
118	2.94887	3.04002	2.64625	2.45775	2.45295	2.51311	0.726626	11.8542	1.38719	0	1	0
119	2.94872	3.03715	2.63807	2.56215	2.52353	2.58198	0.895074	8.0608	1.47516	0	1	0
120	2.96422	3.05124	2.65112	2.61252	2.55689	2.61701	0.954602	6.9823	1.50081	0	1	0
121	2.87161	2.95199	2.5767	2.5282	2.46688	2.52374	0.958441	7.78206	1.4583	0	1	0
122	2.8272	2.89719	2.53732	2.48099	2.41586	2.47303	0.924603	8.15433	1.39259	0	1	0
123	2.8068	2.87059	2.51895	2.45987	2.3937	2.45027	0.895241	8.12419	1.33076	0	1	0
124	2.82656	2.8868	2.53683	2.48141	2.41366	2.47145	0.886436	7.89989	1.31981	0	1	0
125	2.82937	2.89406	2.56022	2.50116	2.43039	2.49247	0.803143	7.85648	1.29144	0	1	0
126	2.45598	2.63934	2.29352	2.38527	2.26976	2.35852	0.753996	1.99446	2.10008	0	0	0
127	2.21612	2.43478	2.15051	2.32758	2.18775	2.28821	0.523716	9.23973e-05	2.84578	0	0	0
128	2.1838	2.38646	2.17782	2.38974	2.23995	2.33202	0.260269	1.16218	2.76723	0	0	0
129	2.18169	2.35296	2.18628	2.32111	2.20269	2.28065	0.185082	0.216102	2.25789	0	0	0
130	2.10875	2.26862	2.13056	2.22553	2.12076	2.1921	0.131874	0.0321157	2.02357	0	0	0
131	2.15526	2.29981	2.16219	2.28624	2.18152	2.25506	0.101957	0.361904	1.756	0	0	0
132	2.20215	2.34176	2.20368	2.35402	2.25094	2.32846	0.0866964	1.07334	1.64918	0	0	0
133	2.27379	2.41773	2.26532	2.42617	2.32024	2.40149	0.10755	1.03216	1.65834	0	0	0
134	2.27579	2.42916	2.26706	2.42393	2.31699	2.39856	0.135014	0.772522	1.75484	0	0	0
135	2.35909	2.52928	2.32646	2.47789	2.3666	2.44577	0.242598	0.12028	1.67809	0	0	0
136	2.41852	2.58817	2.34563	2.48755	2.38256	2.45297	0.339769	0.0128092	1.30977	0	0	0
137	2.5235	2.70904	2.4213	2.53594	2.42713	2.49202	0.368033	0.378131	1.02607	0	0	0
138	2.58131	2.82846	2.45313	2.51132	2.39692	2.47587	0.51976	1.80197	1.35868	0	0	0
139	2.77374	3.08209	2.64267	2.64979	2.52124	2.60802	0.497494	2.76038	1.26859	0	0	0
140	3.04533	3.39785	2.89972	2.89857	2.75544	2.84252	0.521522	2.94766	1.22653	0	0	0
141	3.18333	3.58191	3.02946	3.01983	2.86395	2.95171	0.577825	3.28065	1.29191	0	0	0
142	3.38134	3.83151	3.21932	3.15376	2.9882	3.07292	0.657829	4.66166	1.37067	0	1	0
143	3.53927	4.02264	3.37234	3.26938	3.09485	3.17534	0.696417	5.54986	1.38694	0	1	0
144	3.62671	4.12551	3.45496	3.34086	3.15801	3.23952	0.687566	5.68991	1.36517	0	1	0
145	3.59423	4.09766	3.42671	3.32037	3.13263	3.21193	0.703053	5.65033	1.39588	0	1	0
146	3.52065	4.03307	3.36468	3.28523	3.08897	3.16573	0.740199	5.34946	1.4904	0	1	0
147	3.36178	3.85777	3.2132	3.20246	2.9884	3.06933	0.756334	4.36438	1.63598	0	1	0
148	3.2207	3.69218	3.0738	3.20565	2.91579	3.03461	0.660597	2.37605	1.93488	0	0	0

## Sheet: F(P)
F(P) values for RMSDL ANOVA normalized to F(p=0.05) for each residue; values above 1 are significant
Residue number	NIP7-ABY	NIP7-FUR
5	0.331835	0.305907
6	0.33664	0.438688
7	0.449679	0.348347
8	0.476482	0.23377
9	0.501141	0.267187
10	0.511496	0.366461
11	0.490083	0.406265
12	0.484393	0.593615
13	0.541394	0.580299
14	0.472909	0.24903
15	0.343049	0.0652833
16	0.126279	0.0412436
17	0.187844	0.0259694
18	0.353177	0.0236081
19	0.501701	0.0065692
20	0.700702	0.00351002
21	0.708924	0.0123155
22	0.702883	0.0313308
23	0.496715	0.0267046
24	0.291471	0.0222225
25	0.239614	0.055723
26	0.197295	0.129297
27	0.189061	0.140844
28	0.0861477	0.0932815
29	0.126454	0.898644
30	0.136734	1.09824
31	0.157175	1.38852
32	0.17087	1.5009
33	0.164188	1.41941
34	0.159569	1.36622
35	0.157809	1.34553
36	0.156845	1.35983
37	0.151167	1.36717
38	0.163573	1.27835
39	0.134815	1.02178
40	0.746802	0.34899
41	0.890961	0.0729845
42	1.11466	0.11251
43	1.24167	0.117924
44	1.22052	0.149952
45	1.25571	0.149621
46	0.638869	0.123973
47	0.471726	0.439425
48	0.457205	0.6312
49	0.539265	0.435108
50	0.552027	0.333775
51	0.57654	0.276168
52	0.594984	0.211874
53	0.581633	0.209078
54	0.642328	0.210046
55	0.660999	0.236708
56	0.633645	0.263001
57	0.636655	0.177793
58	0.627474	0.145038
59	0.626878	0.146705
60	0.669577	0.132786
61	0.656829	0.158797
62	0.568985	0.357274
63	0.312024	0.345585
64	0.036977	0.518583
65	0.107498	1.08699
66	0.238992	0.929957
67	0.362107	0.880937
68	0.411965	0.836756
69	0.309492	0.772366
70	0.275702	0.737337
71	0.257409	0.729682
72	0.259603	0.735031
73	0.248685	0.732344
74	0.233821	0.761026
75	0.241757	0.746383
76	0.180856	0.658387
77	0.0888004	0.492756
78	0.0759579	0.24222
79	0.132134	0.23382
80	0.334942	0.471023
81	0.402685	0.62378
82	0.625438	0.764404
83	0.708288	0.68295
84	0.940868	0.558108
85	1.50465	0.425477
86	1.99484	0.382621
87	2.32057	0.349126
88	2.4722	0.314585
89	2.15186	0.251378
90	1.27146	0.0841977
91	0.902758	0.0457737
92	0.458637	0.045285
93	0.189676	0.0486154
94	0.140339	0.03981
95	0.0992632	0.038371
96	0.0696161	0.0401747
97	0.114026	0.0372439
98	0.189914	0.0405708
99	0.232127	0.0354944
100	0.359645	0.0294589
101	0.524256	0.0221692
102	0.671486	0.0152635
103	0.684333	0.0290498
104	0.659295	0.131406
105	0.682388	0.216316
106	0.534748	0.328058
107	0.38434	0.351069
108	0.247062	0.307296
109	0.16167	0.277943
110	0.110112	0.273039
111	0.059313	0.257655
112	0.0348323	0.244577
113	0.0226697	0.227495
114	0.00531305	0.191787
115	0.010487	0.185959
116	0.0558806	0.153551
117	0.0530443	0.177501
118	0.0542599	0.213713
119	0.0361339	0.263257
120	0.0326594	0.280765
121	0.0371714	0.281895
122	0.0493394	0.271942
123	0.0612506	0.263306
124	0.0528978	0.260717
125	0.0423072	0.236219
126	0.0137981	0.221763
127	0.00168729	0.154034
128	0.0686835	0.0765498
129	0.127977	0.0544359
130	0.162949	0.0387866
131	0.163423	0.0299874
132	0.157205	0.0254989
133	0.159141	0.0316322
134	0.154901	0.0397101
135	0.121614	0.0713525
136	0.089016	0.0999322
137	0.0460789	0.108245
138	0.0333788	0.152871
139	0.138724	0.146322
140	0.150347	0.153389
141	0.130592	0.169949
142	0.092296	0.193479
143	0.0750715	0.204829
144	0.0758323	0.202225
145	0.0780656	0.20678
146	0.0685666	0.217706
147	0.083223	0.222451
148	0.0485848	0.194293

## Sheet: F(T)
F(T) values for RMSDL ANOVA normalized to F(p=0.05) for each residue; values above 1 are significant
Residue number	NIP7-ABY	NIP7-FUR
5	0.103085	0.197361
6	0.224869	0.0422438
7	0.182319	0.000329667
8	0.162815	0.0148678
9	0.214244	0.000974225
10	0.27267	0.0134877
11	0.278783	0.0200843
12	0.328403	0.403972
13	0.456519	0.899436
14	0.663939	0.686509
15	0.675167	0.297141
16	0.116123	0.0598985
17	9.77674e-05	0.000662462
18	0.00852387	0.0124403
19	0.00308365	0.0215447
20	0.0144235	0.00757119
21	0.0749956	0.132396
22	0.160442	0.198115
23	0.209235	0.108979
24	0.494694	0.217128
25	0.725403	0.674117
26	0.954208	1.22578
27	1.2633	1.66618
28	0.691361	0.57304
29	0.113753	0.522693
30	0.122933	0.908211
31	0.0625402	1.86985
32	0.0535953	2.0372
33	0.0428785	1.79026
34	0.0331316	1.66197
35	0.0342253	1.63723
36	0.0478922	1.67184
37	0.0661929	1.6132
38	0.14151	1.70148
39	0.533725	0.500206
40	2.54726	0.0840669
41	7.63457	2.57911
42	8.54002	2.41919
43	8.79274	1.73359
44	9.67379	1.78499
45	11.0271	1.8452
46	5.61446	2.93892
47	4.78344	3.6722
48	3.68112	5.05227
49	2.19991	6.77013
50	2.04546	6.97146
51	1.82635	6.16816
52	1.76683	5.91795
53	1.78035	5.65354
54	1.92164	5.70139
55	1.97728	6.13782
56	1.9279	5.77901
57	1.75438	5.34356
58	1.76744	4.76921
59	2.20997	4.42712
60	2.28783	4.21053
61	2.72405	5.06811
62	3.23917	7.63956
63	2.5402	7.41394
64	3.0107	4.45468
65	1.64173	0.058876
66	1.25133	0.0115464
67	1.01167	0.00504756
68	0.97789	0.0151435
69	0.763227	0.0324001
70	0.688556	0.0434153
71	0.591429	0.0579496
72	0.605283	0.0590146
73	0.590844	0.0610684
74	0.484599	0.0752599
75	0.549255	0.0459334
76	0.417044	0.0555369
77	0.453432	0.119711
78	0.352626	0.127773
79	0.6554	9.60899e-06
80	0.991222	0.295372
81	1.67608	1.19861
82	1.55481	1.29096
83	1.12313	1.47972
84	0.44589	1.53076
85	0.0110845	1.29532
86	0.771033	1.03177
87	2.20639	0.647357
88	3.71366	0.571627
89	5.17573	0.216516
90	5.89881	0.00115978
91	5.40842	0.238361
92	3.73739	0.491384
93	1.79029	0.196624
94	0.255313	0.0254724
95	0.0516851	0.0111683
96	0.473683	0.00227069
97	0.588484	0.155865
98	0.472822	0.379515
99	0.522723	0.576213
100	0.541674	0.930757
101	0.487347	1.73855
102	0.314924	2.32476
103	0.128156	2.13919
104	0.00337375	0.945605
105	0.0898468	0.385319
106	0.295712	0.00263034
107	0.531862	0.133975
108	0.811316	0.374737
109	1.12822	0.538876
110	1.3049	0.690568
111	1.551	0.901204
112	1.83287	0.993899
113	2.07001	1.01722
114	2.13072	0.905139
115	2.09906	0.881331
116	2.89305	2.39332
117	3.27846	3.12174
118	3.21958	2.78267
119	2.56116	1.89221
120	2.33834	1.63904
121	2.22347	1.82677
122	2.17253	1.91416
123	2.22534	1.90709
124	2.27566	1.85443
125	2.29289	1.84424
126	2.35117	0.468183
127	1.3179	2.16895e-05
128	0.0973522	0.272812
129	0.053208	0.0507282
130	0.0355646	0.0075389
131	0.0264154	0.084954
132	0.0135948	0.251958
133	0.016558	0.242291
134	0.00971061	0.181343
135	0.0540902	0.0282348
136	0.0630987	0.00300685
137	0.227738	0.0887632
138	0.747022	0.422998
139	1.09204	0.647977
140	1.27507	0.69194
141	1.61612	0.770105
142	1.99208	1.09429
143	2.14988	1.30278
144	2.20868	1.33566
145	2.2377	1.32637
146	2.28668	1.25574
147	2.13486	1.0245
148	1.26604	0.557759

## Sheet: F(PxT)
F(PxT) values for RMSDL ANOVA normalized to F(p=0.05) for each residue; values above 1 are significant
Residue number	NIP7-ABY	NIP7-FUR
5	0.14839	0.376146
6	0.248247	0.906777
7	0.344112	2.17482
8	0.360217	2.16752
9	0.346639	2.18039
10	0.347575	2.05423
11	0.367865	1.87228
12	0.395436	1.45058
13	0.381114	0.693548
14	0.600771	0.0906797
15	0.540543	0.00948755
16	0.501148	0.0252107
17	0.775455	0.0424535
18	0.726065	0.0442341
19	0.604261	0.0424027
20	0.356765	0.0211601
21	0.258834	0.0137456
22	0.262239	0.00914328
23	0.247401	0.00402049
24	0.213001	0.00804059
25	0.211629	0.0550329
26	0.199585	0.163138
27	0.139062	0.197605
28	0.000902689	0.0241482
29	0.082105	0.129894
30	0.138337	0.234082
31	0.196948	0.351713
32	0.208768	0.412766
33	0.21078	0.414058
34	0.211634	0.408277
35	0.206664	0.410699
36	0.197926	0.422193
37	0.190638	0.428988
38	0.165779	0.425012
39	0.129134	0.313038
40	0.0723833	0.721416
41	0.128189	1.26468
42	0.165624	1.22503
43	0.188566	1.08069
44	0.17824	1.14283
45	0.167868	1.30427
46	0.481782	1.1878
47	0.577092	2.10812
48	0.439826	2.38067
49	0.22009	2.46163
50	0.0616304	2.00797
51	0.0130896	1.56358
52	0.00432153	1.22337
53	0.00482659	1.16334
54	0.00613626	1.13845
55	0.00394693	1.17871
56	0.0068543	1.09017
57	0.0167298	0.848933
58	0.030641	0.721952
59	0.0995366	0.606233
60	0.104583	0.606012
61	0.0684229	0.71422
62	0.00223234	1.60082
63	0.0356185	1.73477
64	0.138243	1.71728
65	0.264511	0.842103
66	0.377985	0.514937
67	0.305138	0.309124
68	0.316851	0.288509
69	0.335685	0.30271
70	0.353807	0.315716
71	0.37896	0.32295
72	0.374488	0.321661
73	0.378414	0.312998
74	0.390245	0.300833
75	0.327851	0.289487
76	0.319318	0.288842
77	0.377247	0.467916
78	0.398316	0.660526
79	0.439067	0.61397
80	0.334245	0.409986
81	0.0671889	0.29332
82	0.00800203	0.275976
83	0.0042772	0.230011
84	0.00583067	0.179184
85	0.00323914	0.0961574
86	0.00300596	0.0667081
87	0.0327737	0.0296292
88	0.105691	0.0298216
89	0.170306	0.0365651
90	0.215789	0.0912765
91	0.27004	0.210183
92	0.242022	0.388437
93	0.210963	0.392466
94	0.330084	0.325396
95	0.382471	0.333699
96	0.403301	0.302691
97	0.328604	0.227284
98	0.240372	0.229933
99	0.232159	0.216813
100	0.238488	0.167358
101	0.234493	0.108474
102	0.186819	0.0773544
103	0.110205	0.0999943
104	0.0648923	0.171839
105	0.0642732	0.180613
106	0.0356275	0.327026
107	0.0152923	0.436972
108	0.0126861	0.454046
109	0.0302696	0.459736
110	0.054284	0.472548
111	0.0817604	0.465505
112	0.110946	0.470921
113	0.135838	0.477362
114	0.18334	0.450419
115	0.228113	0.481547
116	0.188818	0.367739
117	0.13498	0.376056
118	0.11466	0.407998
119	0.10474	0.433872
120	0.0983871	0.441414
121	0.0895172	0.428911
122	0.0961401	0.409584
123	0.0999215	0.391401
124	0.0960609	0.38818
125	0.0929402	0.379835
126	0.171027	0.617671
127	0.251227	0.836995
128	0.250802	0.81389
129	0.269418	0.664084
130	0.271628	0.595169
131	0.279625	0.516471
132	0.275973	0.485052
133	0.280246	0.487748
134	0.275814	0.516129
135	0.304294	0.493555
136	0.303418	0.385227
137	0.268723	0.301786
138	0.413966	0.399611
139	0.453748	0.373114
140	0.4292	0.360743
141	0.403665	0.379975
142	0.342914	0.403137
143	0.308944	0.407924
144	0.307468	0.401522
145	0.29916	0.410554
146	0.290762	0.438353
147	0.315767	0.48117
148	0.300684	0.569082
