# Supplementary material for: Molecular dynamics simulations of the Nip7 proteins from the marine deep- and shallow-water Pyrococcus species
Source: BMC Struct Biol. 2014 Oct 15;14:23. doi: 10.1186/s12900-014-0023-z (PMC4209456; doi:10.1186/s12900-014-0023-z)
Supplement: Additional file 5: — 2-way ANOVA of RMSF values of each residue, the NIP7-ABY and NIP7-FUR models. [file s12900-014-0023-z-S5.xls]

## Sheet: Comment
		2-way ANOVA of RMSF values of each residue, the NIP7-ABY and NIP7-FUR models

## Sheet: NIP7-ABY
	NIP7-ABY RMSF						F-statistics values for two factors
	300K			373K			and their combination			F-statistics significance at p=0.05 (0-insignificant, 1-significant)
Residue #	0,1 MPa	50 MPa	100 MPa	0,1 MPa	50 MPa	100 MPa	F (P)	F (T)	F (PxT)	F (P)	F (T)	F (PxT)
1	1.6346	1.7054	1.3958	2.0838	2.0112	1.9448	1.43516	17.179	0.452959	0	1	0
2	1.1044	1.111	0.9432	1.3386	1.3858	1.2798	1.1375	12.8837	0.143726	0	1	0
3	0.6624	0.6528	0.6252	0.8348	0.8434	0.7934	0.657763	30.425	0.0458596	0	1	0
4	0.5864	0.5862	0.5658	0.7982	0.7452	0.7248	0.909938	38.3183	0.380584	0	1	0
5	0.5768	0.5924	0.5432	0.7772	0.7278	0.7198	1.81322	74.9991	0.926782	0	1	0
6	0.5488	0.5604	0.5178	0.7964	0.7082	0.6932	3.56013	85.3051	2.08602	1	1	0
7	0.6912	0.7044	0.6672	1.0808	0.8986	0.8774	2.96053	44.6074	2.49846	0	1	0
8	0.8562	0.7786	0.7266	1.2234	1.0224	1.0532	4.17105	43.6654	0.589389	1	1	0
9	0.9148	0.835	0.7572	1.4102	1.146	1.1804	3.69066	41.2874	0.707347	1	1	0
10	0.6306	0.5956	0.5728	0.9918	0.8016	0.8174	3.03289	38.1871	1.13494	0	1	0
11	0.5888	0.5268	0.493	0.7678	0.6792	0.6688	6.65926	54.7484	0.134647	1	1	0
12	0.7144	0.6066	0.5642	0.8426	0.7924	0.7884	5.79648	48.7401	1.17857	1	1	0
13	0.6402	0.5938	0.579	0.8044	0.7648	0.7512	2.18487	52.8425	0.0114611	0	1	0
14	0.509	0.4944	0.4906	0.668	0.6452	0.6268	1.38321	101.085	0.203334	0	1	0
15	0.5848	0.5352	0.518	0.717	0.7014	0.6622	5.29851	93.4309	0.425434	1	1	0
16	0.6928	0.6536	0.629	0.86	0.8556	0.7914	2.85386	59.0491	0.292765	0	1	0
17	0.6142	0.6162	0.614	0.7994	0.781	0.7342	0.968191	61.6242	0.92404	0	1	0
18	0.588	0.595	0.5566	0.7336	0.7236	0.7028	1.77984	85.2184	0.144441	0	1	0
19	0.6616	0.6418	0.6166	0.8026	0.7808	0.753	2.84998	73.2693	0.00674425	0	1	0
20	0.6382	0.6454	0.613	0.79	0.7654	0.7364	1.34985	41.0078	0.24016	0	1	0
21	0.575	0.577	0.597	0.7106	0.7096	0.6962	0.0159453	42.0709	0.381728	0	1	0
22	0.641	0.6388	0.6076	0.7994	0.805	0.7656	1.52597	74.7293	0.0205736	0	1	0
23	0.7308	0.7034	0.643	0.8648	0.8702	0.8246	3.45144	57.158	0.437281	1	1	0
24	0.656	0.6042	0.5558	0.8096	0.8084	0.785	2.75681	80.7085	1.04241	0	1	0
25	0.7884	0.893	0.63	1.052	1.1238	1.0866	1.00348	13.2912	0.656262	0	1	0
26	0.6694	0.7142	0.598	0.8618	0.8626	0.8152	1.7276	25.1548	0.294253	0	1	0
27	0.7398	0.7264	0.5938	0.9326	0.9236	0.8922	2.94211	44.8726	1.01375	0	1	0
28	0.5928	0.5878	0.5178	0.7612	0.7212	0.7092	2.21597	43.3336	0.455878	0	1	0
29	0.4786	0.4576	0.4136	0.619	0.5932	0.5528	7.76389	100.91	0.0109579	1	1	0
30	0.4642	0.4558	0.4322	0.6196	0.6036	0.5562	2.56342	63.4875	0.280069	0	1	0
31	0.4998	0.4706	0.5062	0.6258	0.6296	0.5654	0.63304	34.2528	2.24229	0	1	0
32	0.6756	0.6258	0.6304	0.7894	0.8144	0.7664	0.510977	27.4711	0.632814	0	1	0
33	0.9576	0.9208	0.8908	1.1634	1.1606	1.0932	0.580302	16.3406	0.0499344	0	1	0
34	1.3566	1.4502	1.3924	1.6754	1.6802	1.5784	0.712543	19.7801	0.502941	0	1	0
35	1.524	1.6942	1.5918	1.9768	2.0166	1.87	1.2206	25.1703	0.560759	0	1	0
36	1.2634	1.2684	1.3088	1.4074	1.542	1.3	0.652884	3.41098	1.22356	0	0	0
37	0.7996	0.7496	0.7574	0.9716	1.0058	0.864	0.845366	11.8972	0.701884	0	1	0
38	0.6544	0.6208	0.6346	0.7954	0.8258	0.7426	0.573347	23.4073	0.828675	0	1	0
39	0.488	0.4664	0.4882	0.6236	0.6202	0.5704	0.768261	50.3018	1.51346	0	1	0
40	0.5036	0.485	0.4662	0.601	0.6252	0.5894	1.24851	60.0446	0.642638	0	1	0
41	0.558	0.5566	0.5	0.667	0.6672	0.6516	1.66071	43.1677	0.547989	0	1	0
42	0.6134	0.6366	0.5678	0.7722	0.7528	0.7452	1.07293	39.4873	0.569754	0	1	0
43	0.811	0.8242	0.7682	1.0468	1.0202	1.0172	0.436119	45.412	0.223748	0	1	0
44	0.9356	0.9532	0.8878	1.2174	1.1658	1.1706	0.648794	56.8894	0.457613	0	1	0
45	1.0466	1.1444	1.0216	1.4054	1.324	1.3626	0.437717	56.6279	2.14107	0	1	0
46	0.7826	0.8398	0.7612	1.1152	1.069	1.07	0.563475	80.7468	0.937188	0	1	0
47	0.6764	0.7258	0.6762	0.9496	0.8844	0.8782	0.805243	76.2012	1.90513	0	1	0
48	0.9234	1.0162	0.9086	1.3424	1.2342	1.2174	1.16186	58.9577	2.00328	0	1	0
49	0.9402	1.0406	0.97	1.3578	1.2788	1.2188	0.792306	44.0467	1.63608	0	1	0
50	0.7688	0.827	0.7644	1.2108	1.1166	1.0258	1.75035	56.8677	1.6332	0	1	0
51	1.1308	1.3666	1.0868	1.7958	1.5728	1.4982	2.25948	30.6613	2.95342	0	1	0
52	1.2424	1.3284	1.2866	2.2156	1.8164	1.6306	1.78544	26.3057	2.63177	0	1	0
53	1.215	1.236	1.1114	2.0606	1.8402	1.5752	3.26205	44.3672	1.35552	0	1	0
54	1.3718	1.437	1.1316	2.4224	2.1116	1.7034	5.43779	38.5214	1.39154	1	1	0
55	1.1802	1.2152	0.9816	2.1194	1.8934	1.4764	5.49537	41.9793	1.40788	1	1	0
56	1.233	1.2872	1.0476	1.923	1.9106	1.559	2.79361	28.4868	0.20907	0	1	0
57	1.283	1.3562	1.0722	2.3248	1.9396	1.7552	1.76478	20.3127	0.664893	0	1	0
58	1.6054	1.6124	1.367	2.4404	2.0042	2.0126	1.88227	19.2896	0.81627	0	1	0
59	1.4198	1.3236	1.1842	1.7738	2.0266	1.629	1.71122	16.8685	0.735623	0	1	0
60	0.9146	0.8444	0.7756	1.4586	1.3438	1.257	2.17961	58.1	0.077865	0	1	0
61	0.992	0.956	0.9072	1.348	1.2842	1.4154	0.155574	25.9431	0.513981	0	1	0
62	0.8208	0.829	0.7272	1.008	0.9912	0.9512	2.61135	40.1192	0.35377	0	1	0
63	0.701	0.7016	0.6632	0.868	0.871	0.8258	1.28641	47.8017	0.00684963	0	1	0
64	0.6064	0.6228	0.5988	0.7808	0.7726	0.728	1.20105	58.6369	0.438206	0	1	0
65	0.6326	0.6346	0.6458	0.8116	0.8008	0.7572	0.26445	39.0375	0.724323	0	1	0
66	0.644	0.6396	0.6516	0.8504	0.8464	0.7822	0.556129	50.8546	0.993317	0	1	0
67	0.6784	0.6822	0.6888	0.9062	0.89	0.832	0.580699	56.6662	0.99208	0	1	0
68	0.9126	0.915	0.9104	1.2398	1.2424	1.1386	0.767599	53.2527	0.671066	0	1	0
69	1.1576	1.1208	1.0822	1.6128	1.5966	1.4892	1.56158	87.7387	0.18332	0	1	0
70	1.3924	1.329	1.2466	2.0596	1.8778	1.8282	2.40715	70.7684	0.245523	0	1	0
71	1.9674	1.8192	1.6776	2.7822	2.562	2.5382	2.56931	67.0712	0.121341	0	1	0
72	2.1244	1.8276	1.6856	2.6144	2.4076	2.4132	3.09181	29.3063	0.39152	0	1	0
73	1.7554	1.665	1.5422	2.338	2.1928	2.1328	2.459	53.9043	0.0653067	0	1	0
74	1.3154	1.3188	1.2622	1.7732	1.6928	1.6144	1.18849	48.2238	0.320763	0	1	0
75	0.9884	0.989	0.9472	1.3604	1.3118	1.2378	1.21829	55.6119	0.288749	0	1	0
76	0.838	0.8562	0.7854	1.168	1.0666	1.0554	1.79537	57.6053	0.940999	0	1	0
77	0.6734	0.6804	0.6422	0.9214	0.852	0.8322	1.65816	56.6511	0.727135	0	1	0
78	0.7214	0.7222	0.7154	0.9918	0.9398	0.898	0.983375	59.1869	0.771362	0	1	0
79	0.6768	0.6672	0.6742	0.8886	0.8652	0.8248	0.531014	50.4312	0.496417	0	1	0
80	0.7414	0.7378	0.7522	0.9728	0.9476	0.9074	0.289927	46.0766	0.599394	0	1	0
81	0.7498	0.7348	0.7894	1.0268	0.9872	0.94	0.257638	45.2649	1.31886	0	1	0
82	0.717	0.7294	0.7344	0.9418	0.9322	0.8854	0.213457	43.6258	0.561235	0	1	0
83	0.6064	0.622	0.6028	0.7676	0.787	0.7436	0.652382	48.1845	0.112264	0	1	0
84	0.6952	0.6846	0.6886	0.8894	0.911	0.845	0.339784	34.4575	0.381167	0	1	0
85	0.8	0.7672	0.7908	1.0002	1.0188	0.9698	0.113425	37.3778	0.392752	0	1	0
86	0.6598	0.637	0.623	0.8284	0.8476	0.7904	0.85939	48.0942	0.292301	0	1	0
87	0.6398	0.6126	0.5922	0.7972	0.8266	0.784	0.699371	57.8416	0.444922	0	1	0
88	0.6926	0.67	0.6462	0.8506	0.8628	0.8452	0.367051	49.2534	0.238746	0	1	0
89	0.611	0.631	0.6348	0.7884	0.7914	0.776	0.073167	42.3115	0.181468	0	1	0
90	0.6658	0.7076	0.6864	0.8484	0.831	0.8194	0.130636	28.909	0.454285	0	1	0
91	0.6144	0.6586	0.6788	0.7688	0.7454	0.7496	0.173632	11.0074	0.667987	0	1	0
92	0.5416	0.5866	0.5928	0.6766	0.6516	0.651	0.103943	12.7532	1.03726	0	1	0
93	0.4516	0.4952	0.4818	0.5658	0.544	0.5318	0.291668	23.113	2.13973	0	1	0
94	0.423	0.4178	0.402	0.5198	0.4882	0.4896	1.9422	60.2881	0.50026	0	1	0
95	0.5454	0.5414	0.4818	0.6582	0.6106	0.6234	2.78272	40.095	1.52623	0	1	0
96	0.5944	0.5742	0.542	0.7068	0.6762	0.6584	2.39813	34.436	0.0521629	0	1	0
97	0.85	0.8576	0.7784	1.067	1.0048	0.9948	2.13185	45.4602	0.651435	0	1	0
98	1.0802	1.166	1.0366	1.549	1.5084	1.4956	1.04882	106.853	0.982447	0	1	0
99	1.1646	1.3004	1.2266	1.803	1.7584	1.7734	0.306717	129.153	1.16759	0	1	0
100	0.78	0.8582	0.7828	1.2918	1.2404	1.2438	0.23778	109.894	0.765724	0	1	0
101	0.7798	0.7948	0.7636	1.1086	1.026	1.0242	0.870223	74.2746	0.829535	0	1	0
102	1.0522	1.0464	1.0348	1.4358	1.3414	1.3412	0.629754	53.7778	0.386327	0	1	0
103	0.942	0.9784	0.9662	1.4028	1.3264	1.3398	0.0901709	81.1522	0.60899	0	1	0
104	0.7866	0.7734	0.7692	1.1244	1.0564	1.0666	0.66846	91.7536	0.263508	0	1	0
105	1.0922	1.0438	1.0172	1.4684	1.3482	1.333	2.33802	62.3637	0.280575	0	1	0
106	1.2306	1.2016	1.1766	1.6928	1.5672	1.5392	1.67864	68.1504	0.463154	0	1	0
107	1.262	1.1566	1.1584	1.6422	1.5598	1.5138	1.68592	48.0286	0.0634932	0	1	0
108	1.0504	0.9786	1.01	1.4482	1.3928	1.314	1.52168	77.4942	0.659904	0	1	0
109	0.9224	0.8134	0.8778	1.231	1.1572	1.1034	2.34261	57.1654	0.819393	0	1	0
110	0.786	0.693	0.7654	1.0554	1.0036	0.9186	2.11573	49.5584	1.84258	0	1	0
111	0.8102	0.8114	0.833	1.1404	1.1002	1.0732	0.161445	67.6883	0.558209	0	1	0
112	0.7974	0.8368	0.8106	1.116	1.0756	1.096	0.00373759	65.6491	0.445564	0	1	0
113	0.9766	1.0028	0.9738	1.3194	1.2344	1.2652	0.181791	40.6196	0.503496	0	1	0
114	0.8392	0.8762	0.8362	1.119	1.1254	1.1176	0.228753	71.7488	0.107924	0	1	0
115	0.7	0.6942	0.6416	0.885	0.8524	0.8808	0.571821	64.8794	0.977131	0	1	0
116	0.8428	0.8486	0.77	1.058	0.9944	1.0358	0.780044	44.5774	1.23543	0	1	0
117	0.767	0.7718	0.7116	0.9596	0.898	0.9774	0.356791	48.6902	2.08401	0	1	0
118	0.6368	0.6438	0.5994	0.7992	0.7192	0.7864	0.949567	40.9503	2.34062	0	1	0
119	0.6366	0.6828	0.6702	0.8178	0.7858	0.8092	0.0678301	25.7574	0.660991	0	1	0
120	0.7214	0.7516	0.7782	0.8916	0.8632	0.9176	0.518509	13.7091	0.19919	0	1	0
121	1.134	1.1508	1.1574	1.1382	1.148	1.2296	0.100429	0.0502193	0.0477352	0	0	0
122	1.2082	1.2776	1.3282	1.4834	1.4494	1.5568	0.335899	4.8197	0.0849472	0	1	0
123	1.0398	1.111	1.0794	1.2008	1.1342	1.2204	0.0650482	2.11441	0.332547	0	0	0
124	1.0618	1.0932	1.0864	1.339	1.3084	1.3994	0.251168	22.7624	0.257751	0	1	0
125	0.7868	0.8142	0.7872	0.981	0.9384	0.9278	0.190868	18.1437	0.346282	0	1	0
126	0.5586	0.5812	0.5888	0.6916	0.6714	0.6592	0.00483365	26.2384	0.934867	0	1	0
127	0.5114	0.5546	0.5764	0.6378	0.6156	0.6094	0.263145	12.6315	1.79225	0	1	0
128	0.4676	0.4816	0.469	0.5824	0.5578	0.5336	0.847923	29.836	0.946385	0	1	0
129	0.5836	0.6078	0.5372	0.7192	0.677	0.6794	1.33196	25.8558	1.05021	0	1	0
130	0.7724	0.7898	0.6828	0.9188	0.8646	0.863	2.06281	19.3858	1.04545	0	1	0
131	1.1048	1.1858	1.0746	1.2374	1.201	1.196	0.433024	3.04398	0.528971	0	0	0
132	1.3362	1.322	1.1826	1.5534	1.5236	1.5616	0.685959	26.1759	1.19045	0	1	0
133	1.373	1.3292	1.2848	1.5742	1.6516	1.6362	0.0535552	15.2105	0.378367	0	1	0
134	1.0528	1.0602	0.9728	1.273	1.264	1.2428	0.657135	26.4405	0.195748	0	1	0
135	0.7684	0.819	0.7456	0.9578	0.9294	0.9152	0.497987	17.6353	0.4057	0	1	0
136	0.7958	0.788	0.7464	0.977	0.9262	0.8976	1.2048	21.3872	0.140898	0	1	0
137	0.7552	0.7482	0.7844	0.9726	0.902	0.8932	0.354409	17.5745	0.681312	0	1	0
138	0.7204	0.7408	0.7718	0.902	0.86	0.833	0.0415775	13.7532	1.14155	0	1	0
139	0.6832	0.6984	0.715	0.8758	0.8454	0.8136	0.119176	33.0159	1.13979	0	1	0
140	0.8004	0.8326	0.78	1.0156	0.9858	0.972	0.381263	28.1374	0.263756	0	1	0
141	0.783	0.8328	0.7748	1.0206	0.9692	0.9824	0.150166	24.4057	0.584815	0	1	0
142	0.9744	1.0938	0.9772	1.268	1.2232	1.2062	0.685788	21.6791	1.04684	0	1	0
143	1.5098	1.726	1.5922	2.0452	1.867	1.9166	0.075328	14.1447	1.65023	0	1	0
144	1.5426	1.7346	1.5832	2.2222	2.0752	2.0884	0.294	45.8961	1.70055	0	1	0
145	1.2484	1.3322	1.2302	1.7556	1.6476	1.673	0.275072	53.0227	0.946476	0	1	0
146	1.1102	1.188	1.167	1.5528	1.4734	1.5156	0.0164322	45.5558	0.737774	0	1	0
147	1.0714	1.11	1.1052	1.569	1.453	1.459	0.215431	52.0962	0.816107	0	1	0
148	0.919	0.9316	0.9444	1.2838	1.2324	1.2094	0.11961	51.6569	0.457438	0	1	0
149	0.7322	0.7808	0.7748	0.963	0.9806	0.9748	0.294557	31.3144	0.0751912	0	1	0
150	0.6536	0.649	0.686	0.8344	0.83	0.802	0.0114171	32.1783	0.593695	0	1	0
151	0.8324	0.813	0.8734	1.1266	1.0434	1.0398	0.490726	29.5651	0.758483	0	1	0
152	0.8666	0.8954	1.0118	1.2426	1.1742	1.1338	0.110759	15.4188	1.2591	0	1	0
153	1.084	1.1412	1.271	1.605	1.6168	1.464	0.0501164	19.1526	1.2824	0	1	0
154	1.6944	1.8334	2.0078	3.0764	2.539	2.619	0.322865	19.2613	1.40233	0	1	0
155	2.5136	2.8046	3.1168	5.0528	3.9898	4.098	0.2295	11.3389	1.10156	0	1	0

## Sheet: NIP7-FUR
	NIP7-FUR RMSF						F-statistics values for two factors
	300K			373K			and their combination			F-statistics significance at p=0.05 (0-insignificant, 1-significant)
Residue #	0,1 MPa	50 MPa	100 MPa	0,1 MPa	50 MPa	100 MPa	F (P)	F (T)	F (PxT)	F (P)	F (T)	F (PxT)
1	1.4706	1.3142	1.7114	2.5316	2.0828	1.9502	0.938714	14.5434	1.7714	0	1	0
2	0.9222	0.9992	1.1426	1.5968	1.3956	1.448	0.417977	26.8925	1.57556	0	1	0
3	0.6392	0.6332	0.685	0.8834	0.855	0.8316	0.154039	57.0679	1.19241	0	1	0
4	0.562	0.5608	0.601	0.7452	0.7636	0.7462	0.519841	121.444	1.10737	0	1	0
5	0.5688	0.565	0.6036	0.753	0.76	0.7392	0.189702	130.91	1.48361	0	1	0
6	0.595	0.5598	0.585	0.7332	0.7466	0.7356	0.140714	86.6516	0.732869	0	1	0
7	0.7458	0.7006	0.7644	1.0314	0.9488	0.939	0.977121	39.712	0.757185	0	1	0
8	0.8054	0.7548	0.8382	1.1464	1.0502	1.0164	1.03864	41.1983	1.3137	0	1	0
9	0.8228	0.7816	0.8524	1.1694	1.0444	1.016	1.29941	34.7036	1.46219	0	1	0
10	0.6102	0.5708	0.615	0.8388	0.7728	0.7494	1.40296	47.902	1.06173	0	1	0
11	0.523	0.4762	0.5166	0.646	0.6612	0.6376	0.722536	177.321	3.82696	0	1	1
12	0.5966	0.554	0.5968	0.7604	0.7444	0.7308	1.67167	154.699	1.55017	0	1	0
13	0.617	0.5674	0.6082	0.782	0.7724	0.7582	2.03243	208.369	1.86869	0	1	0
14	0.5528	0.5096	0.5126	0.6566	0.6548	0.648	2.62317	175.353	1.66648	0	1	0
15	0.5768	0.5324	0.5362	0.695	0.6956	0.6806	2.53606	181.422	1.53342	0	1	0
16	0.7012	0.6462	0.646	0.856	0.8554	0.8472	1.95929	172.473	1.39736	0	1	0
17	0.6774	0.6508	0.6446	0.821	0.806	0.8266	1.02902	177.669	0.894368	0	1	0
18	0.6016	0.6018	0.5974	0.7232	0.7204	0.7336	0.0510694	117.993	0.2215	0	1	0
19	0.623	0.6596	0.6486	0.764	0.7536	0.7596	0.371377	76.5967	1.08705	0	1	0
20	0.6404	0.67	0.682	0.8194	0.796	0.8004	0.189909	83.2223	1.51785	0	1	0
21	0.627	0.6078	0.639	0.7552	0.748	0.7702	0.921911	68.83	0.0504328	0	1	0
22	0.6754	0.6584	0.6888	0.7872	0.7894	0.804	0.641908	52.1339	0.128102	0	1	0
23	0.675	0.6454	0.6692	0.8184	0.798	0.8102	0.6991	66.887	0.0393962	0	1	0
24	0.6194	0.5786	0.5962	0.7406	0.745	0.7216	1.27023	138.025	1.51389	0	1	0
25	0.6676	0.6342	0.6992	0.8724	0.8858	0.8336	0.0907654	102.914	3.07852	0	1	0
26	0.6268	0.6138	0.6502	0.7906	0.789	0.7776	0.389035	178.854	1.53743	0	1	0
27	0.7546	0.7362	0.7308	0.8652	0.9142	0.885	0.282206	51.4838	0.92035	0	1	0
28	0.5794	0.5628	0.5956	0.6984	0.7298	0.6986	0.114589	70.6936	1.55476	0	1	0
29	0.4818	0.4688	0.483	0.5736	0.6056	0.5682	0.380562	81.7426	1.96371	0	1	0
30	0.4526	0.4402	0.4506	0.5656	0.583	0.5556	0.202461	115.091	1.05248	0	1	0
31	0.4776	0.434	0.4956	0.6052	0.6146	0.6176	1.56605	92.4953	1.56789	0	1	0
32	0.5936	0.5444	0.6348	0.7748	0.79	0.7886	1.86302	103.787	2.05134	0	1	0
33	0.8834	0.7312	0.9376	1.0912	1.1804	1.1632	0.729498	20.4074	1.42237	0	1	0
34	1.259	1.1174	1.3188	1.5698	1.7002	1.6296	0.489139	44.9952	2.29489	0	1	0
35	1.4598	1.308	1.4564	1.9158	2.0518	1.968	0.110229	94.8961	2.26536	0	1	0
36	1.1976	1.044	1.2236	1.4466	1.5664	1.5584	0.654884	32.3276	1.54948	0	1	0
37	0.709	0.6954	0.7456	0.9352	0.9324	0.9784	1.22165	74.4788	0.0136714	0	1	0
38	0.6098	0.5812	0.6398	0.7998	0.7814	0.8224	2.99804	132.07	0.094305	0	1	0
39	0.4824	0.4588	0.5104	0.6104	0.6014	0.6034	1.35181	81.6665	1.20405	0	1	0
40	0.4864	0.4682	0.5248	0.6274	0.6226	0.5898	0.504594	119.591	6.4211	0	1	1
41	0.533	0.5104	0.5684	0.6818	0.6868	0.653	0.258013	92.2928	3.65757	0	1	1
42	0.5896	0.5848	0.6358	0.7824	0.7732	0.7606	0.869368	196.467	3.33346	0	1	0
43	0.8062	0.7846	0.8722	1.0518	1.0462	1.0074	0.603814	138.903	4.78312	0	1	1
44	0.8976	0.8712	0.9462	1.1676	1.1606	1.1156	0.221122	115.877	2.71578	0	1	0
45	0.9918	0.9876	1.0544	1.4006	1.3554	1.2934	0.287186	133.054	3.03807	0	1	0
46	0.7898	0.7958	0.847	1.1704	1.1316	1.0502	0.546489	155.164	4.68433	0	1	1
47	0.6972	0.6968	0.7252	0.9598	0.9014	0.8918	1.28052	190.132	3.31888	0	1	0
48	0.9422	0.9522	0.9636	1.3528	1.345	1.2172	1.8773	157.727	3.13002	0	1	0
49	1.0024	0.9912	1.01	1.4432	1.36	1.2674	1.29001	68.872	1.54955	0	1	0
50	0.8158	0.8544	0.808	1.2806	1.1766	1.024	3.3091	58.5133	2.71958	0	1	0
51	1.2894	1.272	1.1814	1.6702	1.9966	1.507	2.44619	19.8125	1.35669	0	1	0
52	1.5092	1.4654	1.5838	1.9886	2.1372	1.8216	0.203521	13.4451	0.988686	0	1	0
53	1.2922	1.3342	1.338	1.8724	2.148	1.798	0.923141	28.6458	0.809174	0	1	0
54	1.27	1.3768	1.344	1.8326	2.3744	1.7908	3.75188	37.7032	2.3682	1	1	0
55	1.0786	1.0398	1.1686	1.6464	2.0454	1.5516	1.30239	37.9092	3.03794	0	1	0
56	1.191	1.1188	1.2292	1.7252	1.9302	1.6318	0.240734	26.2635	1.12264	0	1	0
57	1.1768	1.1342	1.3056	2.0682	2.1416	1.6846	0.625479	44.0212	2.84614	0	1	0
58	1.4696	1.3946	1.5392	2.2082	2.31	1.9284	0.442769	36.5764	1.88471	0	1	0
59	1.2406	1.15	1.2442	1.8482	1.9056	1.5434	1.04394	35.2586	2.07524	0	1	0
60	0.8028	0.7558	0.8712	1.441	1.2872	1.1788	1.09942	61.5712	2.40951	0	1	0
61	0.912	0.9048	0.9504	1.2366	1.2592	1.2532	0.0491603	19.6207	0.0409728	0	1	0
62	0.7554	0.713	0.8028	0.9966	0.9616	0.9282	1.38103	108.748	4.11501	0	1	1
63	0.6766	0.6382	0.7228	0.8754	0.8452	0.836	1.97629	102.006	3.06612	0	1	0
64	0.6164	0.5864	0.6456	0.7962	0.767	0.7616	2.00509	141.584	2.57154	0	1	0
65	0.678	0.6394	0.7048	0.8552	0.8208	0.8476	3.23953	114.72	0.613971	0	1	0
66	0.6876	0.637	0.7182	0.8886	0.843	0.8798	3.81992	104.424	0.573095	1	1	0
67	0.725	0.6752	0.7372	0.9352	0.901	0.9326	1.69532	84.9657	0.147755	0	1	0
68	0.9766	0.918	0.9696	1.2664	1.2412	1.2756	0.54405	63.7141	0.0631377	0	1	0
69	1.2426	1.1312	1.3398	1.5862	1.552	1.5802	1.40762	33.2083	0.808386	0	1	0
70	1.5372	1.2912	1.762	1.8748	1.8052	1.9308	2.96186	11.5472	0.991307	0	1	0
71	2.1658	1.7514	2.5042	2.5054	2.4426	2.6542	2.75231	5.50121	0.892614	0	1	0
72	2.144	1.71	2.3654	2.4514	2.3382	2.5908	3.78465	8.13578	0.82052	1	1	0
73	1.8654	1.5848	2.1034	2.1902	2.1354	2.275	3.20397	10.8082	1.07517	0	1	0
74	1.3804	1.2854	1.4918	1.71	1.6728	1.6814	1.60214	37.3265	1.40931	0	1	0
75	1.0216	0.9642	1.0658	1.3248	1.308	1.2858	0.532628	67.6471	1.07529	0	1	0
76	0.854	0.7736	0.865	1.1312	1.0766	1.0922	2.74174	117.363	0.802168	0	1	0
77	0.6854	0.6296	0.7	0.9124	0.8726	0.886	2.8071	148.211	0.893048	0	1	0
78	0.7588	0.7058	0.7996	1.0116	0.9726	1.005	3.4888	143.49	0.848	1	1	0
79	0.7312	0.6838	0.765	0.9514	0.908	0.9516	4.0984	130.673	0.419875	1	1	0
80	0.7796	0.709	0.8316	1.0512	0.9902	1.0258	5.20202	134.845	1.64952	1	1	0
81	0.8356	0.7774	0.8948	1.1796	1.1038	1.1356	2.53587	104.109	1.14653	0	1	0
82	0.789	0.7676	0.8438	1.0518	0.9974	1.0198	1.59905	89.4224	1.15199	0	1	0
83	0.6512	0.6294	0.6726	0.8194	0.79	0.8196	1.66071	89.6442	0.137041	0	1	0
84	0.7352	0.747	0.7988	0.9676	0.9556	0.9984	2.05079	94.2388	0.197871	0	1	0
85	0.84	0.853	0.9272	1.0638	1.0556	1.103	2.91902	68.7682	0.329167	0	1	0
86	0.6442	0.6132	0.6612	0.8236	0.8054	0.8102	1.52355	158.163	0.862008	0	1	0
87	0.6542	0.6236	0.6524	0.7924	0.7898	0.7868	0.569896	120.409	0.565843	0	1	0
88	0.6958	0.6592	0.7222	0.8668	0.856	0.8468	1.22946	115.045	1.90544	0	1	0
89	0.668	0.6246	0.6876	0.8284	0.8168	0.8358	3.79539	181.692	1.12148	1	1	0
90	0.7076	0.661	0.7008	0.8622	0.849	0.8708	2.00487	142.883	0.455883	0	1	0
91	0.6874	0.6372	0.6884	0.833	0.8112	0.8352	1.95142	78.2523	0.278405	0	1	0
92	0.63	0.598	0.6202	0.776	0.724	0.7686	2.09158	62.5792	0.160669	0	1	0
93	0.5284	0.5118	0.5116	0.657	0.6094	0.628	1.83444	65.6671	0.409327	0	1	0
94	0.4378	0.4352	0.4422	0.541	0.5174	0.5246	1.06942	148.624	0.905293	0	1	0
95	0.4916	0.4874	0.526	0.6644	0.6148	0.6308	2.33266	130.224	2.85652	0	1	0
96	0.5758	0.5544	0.6186	0.7508	0.6962	0.7234	2.61925	64.8095	1.34895	0	1	0
97	0.8882	0.8354	0.9766	1.1484	1.0268	1.0964	9.03637	77.4606	3.50795	1	1	1
98	1.0662	1.0088	1.2194	1.4888	1.2772	1.3794	16.2513	136.753	9.8653	1	1	1
99	1.1136	1.0432	1.1838	1.6318	1.3672	1.488	12.8982	182.299	5.81905	1	1	1
100	0.8344	0.7684	0.8898	1.2356	1.0498	1.1276	11.5055	184.159	4.66874	1	1	1
101	0.7312	0.696	0.8338	1.0652	0.9298	0.986	5.72219	88.1699	4.23075	1	1	1
102	0.9724	0.9332	1.0772	1.3688	1.2354	1.3274	3.67761	73.976	1.35392	1	1	0
103	0.909	0.8566	1.0262	1.2922	1.1628	1.2608	7.08437	107.987	2.09563	1	1	0
104	0.7258	0.6752	0.8314	1.0706	0.9294	1.0254	8.00985	96.8276	2.66171	1	1	0
105	0.9156	0.8806	1.0288	1.3632	1.1888	1.308	4.44239	80.1717	1.81983	1	1	0
106	1.0882	1.037	1.226	1.5962	1.4218	1.5512	4.70403	86.7514	1.52467	1	1	0
107	1.0922	1.0236	1.2414	1.578	1.4116	1.5432	7.32304	106.314	1.95588	1	1	0
108	0.9902	0.9228	1.1056	1.4528	1.3112	1.4032	6.45706	137.926	2.1419	1	1	0
109	0.8744	0.831	0.988	1.2744	1.1438	1.2274	5.67678	111.168	2.37762	1	1	0
110	0.7764	0.72	0.8526	1.0188	0.949	1.0036	5.09551	72.1836	1.36189	1	1	0
111	0.875	0.8436	0.9016	1.1462	1.0862	1.1434	1.33115	68.4943	0.100952	0	1	0
112	0.8478	0.8332	0.8508	1.1084	1.0464	1.0958	0.614119	60.7345	0.205791	0	1	0
113	0.9946	0.989	1.0164	1.3218	1.225	1.308	1.15783	74.414	0.645481	0	1	0
114	0.861	0.8394	0.8682	1.105	1.0386	1.0986	1.74065	101.061	0.352521	0	1	0
115	0.6338	0.6304	0.6634	0.8336	0.7892	0.8056	1.89562	201.12	2.11477	0	1	0
116	0.7496	0.7296	0.778	1.0016	0.9324	0.9552	2.15325	128.847	1.39856	0	1	0
117	0.6924	0.6952	0.7084	0.9188	0.8532	0.87	0.856078	86.2245	1.28571	0	1	0
118	0.6068	0.5858	0.6158	0.7606	0.705	0.713	1.90255	59.2492	1.05589	0	1	0
119	0.6616	0.6312	0.6482	0.8526	0.8022	0.8094	1.52037	80.6726	0.203949	0	1	0
120	0.7732	0.7884	0.7942	1.0026	0.9352	0.9616	0.268395	38.1149	0.715288	0	1	0
121	1.1244	1.3168	1.3062	1.6004	1.6328	1.6126	0.720514	19.5083	0.440268	0	1	0
122	1.1522	1.3012	1.4404	1.9362	1.9578	2.0286	0.98001	36.9966	0.266268	0	1	0
123	1.0426	1.039	1.1908	1.562	1.5082	1.5774	1.19437	57.2558	0.408392	0	1	0
124	1.1314	1.044	1.1404	1.4378	1.394	1.661	5.84757	79.7364	2.21272	1	1	0
125	0.8854	0.8356	0.919	1.1298	1.0354	1.142	4.96817	74.9809	0.251423	1	1	0
126	0.6142	0.5968	0.6492	0.7902	0.7278	0.78	3.74827	80.1626	0.850707	1	1	0
127	0.5574	0.5504	0.5742	0.7442	0.6674	0.7182	3.08372	97.5932	1.80875	0	1	0
128	0.472	0.4778	0.4936	0.6268	0.578	0.5958	0.792708	65.9703	1.48699	0	1	0
129	0.5618	0.5554	0.5978	0.758	0.6976	0.7386	2.01612	79.1848	1.03228	0	1	0
130	0.7054	0.6822	0.7748	0.962	0.8454	0.9022	3.73124	53.2568	2.37426	1	1	0
131	0.8748	0.8972	0.9702	1.2274	1.0948	1.1812	2.93266	85.0201	3.24681	0	1	0
132	1.1924	1.2608	1.4212	1.659	1.5516	1.7398	5.78227	61.1669	1.41542	1	1	0
133	1.3618	1.2982	1.54	1.7926	1.7528	1.8708	1.47877	21.2475	0.185972	0	1	0
134	0.9952	0.9576	1.0238	1.3076	1.213	1.3106	2.84147	91.6103	0.306709	0	1	0
135	0.754	0.7106	0.7508	1.0102	0.9162	0.998	2.51841	74.4682	0.323832	0	1	0
136	0.7142	0.6666	0.7622	1.0098	0.907	0.988	3.3147	70.6002	0.494657	0	1	0
137	0.7544	0.7216	0.8292	1.1734	1.037	1.1556	4.13666	112.108	0.967799	1	1	0
138	0.731	0.7042	0.768	1.042	0.9228	1.0222	5.23285	133.265	1.4134	1	1	0
139	0.6934	0.6484	0.7084	0.9394	0.8454	0.935	5.98242	128.298	0.522723	1	1	0
140	0.8124	0.7344	0.8376	1.0982	0.9974	1.0906	4.87208	88.4145	0.116602	1	1	0
141	0.818	0.7618	0.823	1.049	0.9892	1.0414	1.03562	36.0433	0.00994292	0	1	0
142	1.039	1.0134	1.0468	1.3136	1.298	1.3398	0.213621	36.4674	0.0127824	0	1	0
143	1.8748	1.8742	1.7644	1.8408	1.9766	2.0298	0.14691	1.18357	0.716024	0	0	0
144	1.5472	1.5532	1.507	2.0506	1.9914	2.0552	0.0555389	55.9377	0.231337	0	1	0
145	1.2678	1.2248	1.2746	1.7592	1.6526	1.724	0.938103	92.7828	0.15543	0	1	0
146	1.146	1.1008	1.1374	1.5404	1.413	1.5248	1.58578	72.4411	0.377111	0	1	0
147	1.1144	1.0782	1.1498	1.524	1.4388	1.5154	1.36963	94.4363	0.159658	0	1	0
148	0.9692	0.905	1.0166	1.3288	1.2494	1.3228	2.41727	87.229	0.19411	0	1	0
149	0.7918	0.7372	0.8006	1.05	0.9936	1.034	1.03641	50.1029	0.0513688	0	1	0
150	0.6488	0.6248	0.6914	0.868	0.8164	0.8544	1.32761	49.9626	0.359504	0	1	0
151	0.806	0.7138	0.8732	1.1456	1.022	1.0934	5.38293	81.0613	1.23655	1	1	0
152	0.8	0.746	0.8604	1.3814	1.132	1.244	3.72803	91.1888	1.93129	1	1	0
153	1.0014	0.9348	1.035	1.9966	1.3256	1.594	6.93153	64.2636	4.95913	1	1	1
154	1.1098	1.1456	1.1114	3.382	2.1934	2.8202	3.14718	79.83	3.55684	0	1	1
155	2.3208	1.9494	1.7794	4.471	3.4094	4.008	1.89828	39.8739	0.627654	0	1	0

## Sheet: F(P)
F(P) values for RMSF ANOVA normalized to F(p=0.05) for each residue; values above 1 are significant
Residue number	NIP7-ABY	NIP7-FUR
1	0.422107	0.276092
2	0.334559	0.122934
3	0.19346	0.0453056
4	0.267629	0.152894
5	0.533299	0.0557947
6	1.0471	0.0413865
7	0.870744	0.287388
8	1.22678	0.305481
9	1.08549	0.382179
10	0.892026	0.412635
11	1.95861	0.212511
12	1.70485	0.491669
13	0.642609	0.597773
14	0.406826	0.77152
15	1.55839	0.745901
16	0.839372	0.576262
17	0.284762	0.302653
18	0.523482	0.0150204
19	0.838229	0.109229
20	0.397016	0.0558557
21	0.00468981	0.27115
22	0.448816	0.188796
23	1.01513	0.205618
24	0.810826	0.373596
25	0.295141	0.0266957
26	0.508118	0.114422
27	0.865327	0.0830018
28	0.651756	0.0337026
29	2.2835	0.11193
30	0.753947	0.0595475
31	0.186188	0.460603
32	0.150287	0.547946
33	0.170677	0.214558
34	0.209571	0.143864
35	0.358999	0.0324202
36	0.192025	0.192613
37	0.248637	0.359309
38	0.168632	0.881775
39	0.225959	0.39759
40	0.367208	0.14841
41	0.488444	0.0758861
42	0.315568	0.255696
43	0.12827	0.177592
44	0.190822	0.0650358
45	0.12874	0.0844666
46	0.165728	0.160732
47	0.236836	0.376625
48	0.341722	0.552148
49	0.233031	0.379415
50	0.51481	0.973265
51	0.664552	0.719469
52	0.525129	0.059859
53	0.959426	0.271512
54	1.59935	1.10349
55	1.61629	0.383056
56	0.821651	0.070804
57	0.519054	0.183964
58	0.55361	0.130226
59	0.503299	0.30704
60	0.641061	0.323358
61	0.0457571	0.0144589
62	0.768044	0.406187
63	0.378356	0.581263
64	0.353249	0.589733
65	0.0777793	0.952804
66	0.163567	1.1235
67	0.170794	0.498622
68	0.225764	0.160015
69	0.459289	0.414006
70	0.707986	0.871135
71	0.755681	0.809502
72	0.909357	1.11313
73	0.723236	0.942345
74	0.349554	0.471217
75	0.358321	0.156655
76	0.528049	0.806394
77	0.487694	0.825617
78	0.289228	1.02612
79	0.15618	1.20541
80	0.0852726	1.53001
81	0.0757759	0.745843
82	0.0627815	0.470309
83	0.191877	0.488444
84	0.0999365	0.603173
85	0.0333604	0.858535
86	0.252762	0.448102
87	0.205697	0.167616
88	0.107956	0.361605
89	0.0215197	1.11629
90	0.0384223	0.589668
91	0.0510683	0.573948
92	0.0305715	0.615171
93	0.0857846	0.539542
94	0.571236	0.314537
95	0.818446	0.686075
96	0.705333	0.770368
97	0.627016	2.65776
98	0.308476	4.77979
99	0.0902109	3.79359
100	0.0699352	3.38396
101	0.255948	1.683
102	0.185222	1.08165
103	0.0265208	2.08364
104	0.196606	2.35584
105	0.687654	1.30658
106	0.493718	1.38354
107	0.49586	2.15384
108	0.447554	1.89914
109	0.689004	1.66964
110	0.622274	1.49868
111	0.0474839	0.391514
112	0.00109929	0.180623
113	0.0534679	0.340539
114	0.0672804	0.511956
115	0.168183	0.557536
116	0.229425	0.63331
117	0.104938	0.251788
118	0.279285	0.559575
119	0.01995	0.447168
120	0.152503	0.0789397
121	0.0295381	0.211916
122	0.0987939	0.288238
123	0.0191318	0.351285
124	0.0738728	1.71987
125	0.0561375	1.46123
126	0.00142166	1.10243
127	0.0773955	0.906977
128	0.249389	0.233149
129	0.391752	0.592978
130	0.606708	1.09742
131	0.12736	0.862546
132	0.201753	1.70067
133	0.0157515	0.434932
134	0.193275	0.835726
135	0.146467	0.740708
136	0.354353	0.974911
137	0.104238	1.21666
138	0.0122287	1.53907
139	0.0350516	1.75954
140	0.112136	1.43297
141	0.0441665	0.304593
142	0.201702	0.0628297
143	0.0221553	0.043209
144	0.0864706	0.016335
145	0.0809036	0.275913
146	0.00483299	0.466406
147	0.0633621	0.402832
148	0.0351795	0.710961
149	0.0866343	0.304825
150	0.00335797	0.390473
151	0.144331	1.58321
152	0.0325761	1.09648
153	0.0147401	2.03868
154	0.0949602	0.92564
155	0.0675001	0.558319

## Sheet: F(T)
F(T) values for RMSF ANOVA normalized to F(p=0.05) for each residue; values above 1 are significant
Residue number	NIP7-ABY	NIP7-FUR
1	4.03262	3.41394
2	3.02435	6.3128
3	7.14201	13.3962
4	8.99492	28.5081
5	17.6054	30.73
6	20.0247	20.3408
7	10.4712	9.32206
8	10.2501	9.67097
9	9.69189	8.14638
10	8.96412	11.2446
11	12.8517	41.6245
12	11.4413	36.3144
13	12.4043	48.9128
14	23.729	41.1628
15	21.9321	42.5873
16	13.8613	40.4866
17	14.4658	41.7063
18	20.0043	27.698
19	17.1994	17.9804
20	9.62624	19.5358
21	9.8758	16.1573
22	17.5421	12.238
23	13.4174	15.7012
24	18.9457	32.4003
25	3.12001	24.1583
26	5.90487	41.9844
27	10.5335	12.0854
28	10.1722	16.5947
29	23.6879	19.1884
30	14.9032	27.0166
31	8.04057	21.7125
32	6.44862	24.3632
33	3.83583	4.79048
34	4.64321	10.5623
35	5.90852	22.2761
36	0.8007	7.58865
37	2.79276	17.4833
38	5.49468	31.0024
39	11.8079	19.1705
40	14.095	28.0731
41	10.1333	21.665
42	9.26932	46.1191
43	10.6601	32.6063
44	13.3543	27.2013
45	13.2929	31.2334
46	18.9546	36.4234
47	17.8876	44.6318
48	13.8398	37.0252
49	10.3396	16.1671
50	13.3492	13.7355
51	7.1975	4.65082
52	6.17504	3.15614
53	10.4148	6.72437
54	9.04259	8.85053
55	9.8543	8.89887
56	6.68705	6.16514
57	4.76823	10.3336
58	4.52809	8.58601
59	3.95974	8.27667
60	13.6385	14.4533
61	6.08993	4.6058
62	9.41766	25.5277
63	11.2211	23.9451
64	13.7645	33.2358
65	9.16373	26.9296
66	11.9377	24.5126
67	13.3019	19.945
68	12.5006	14.9564
69	20.5959	7.79538
70	16.6123	2.71061
71	15.7444	1.29136
72	6.87941	1.90981
73	12.6536	2.53713
74	11.3201	8.76208
75	13.0544	15.8796
76	13.5224	27.5501
77	13.2984	34.7913
78	13.8936	33.683
79	11.8383	30.6744
80	10.8161	31.6538
81	10.6256	24.4388
82	10.2408	20.9912
83	11.3109	21.0432
84	8.08861	22.1218
85	8.77412	16.1428
86	11.2897	37.1274
87	13.5778	28.2649
88	11.5618	27.0059
89	9.93228	42.6508
90	6.78614	33.5406
91	2.58389	18.3691
92	2.99372	14.69
93	5.42559	15.4148
94	14.1521	34.8882
95	9.41198	30.569
96	8.08357	15.2135
97	10.6714	18.1832
98	25.0829	32.1017
99	30.3175	42.7932
100	25.7967	43.2299
101	17.4354	20.6972
102	12.6239	17.3653
103	19.0498	25.3489
104	21.5384	22.7295
105	14.6394	18.8196
106	15.9978	20.3642
107	11.2743	24.9563
108	18.1911	32.3769
109	13.4191	26.0957
110	11.6334	16.9445
111	15.8893	16.0785
112	15.4106	14.2569
113	9.53511	17.4681
114	16.8424	23.7233
115	15.2299	47.2113
116	10.4642	30.2458
117	11.4296	20.2405
118	9.61276	13.9083
119	6.04635	18.9372
120	3.21809	8.94716
121	0.0117886	4.57942
122	1.13138	8.68465
123	0.496339	13.4403
124	5.34327	18.7175
125	4.25908	17.6012
126	6.15924	18.8175
127	2.96514	22.9092
128	7.00376	15.486
129	6.06944	18.588
130	4.55066	12.5016
131	0.714549	19.9578
132	6.14458	14.3584
133	3.57054	4.98767
134	6.20668	21.5048
135	4.13974	17.4808
136	5.02047	16.5728
137	4.12546	26.3165
138	3.22846	31.2829
139	7.75021	30.117
140	6.60503	20.7546
141	5.72903	8.46088
142	5.08899	8.56043
143	3.32036	0.277834
144	10.7737	13.1309
145	12.4467	21.78
146	10.6939	17.005
147	12.2292	22.1681
148	12.126	20.4763
149	7.35081	11.7612
150	7.55359	11.7283
151	6.94015	19.0285
152	3.61944	21.4058
153	4.49592	15.0853
154	4.52143	18.7394
155	2.6617	9.36007

## Sheet: F(PxT)
F(PxT) values for RMSF ANOVA normalized to F(p=0.05) for each residue; values above 1 are significant
Residue number	NIP7-ABY	NIP7-FUR
1	0.133223	0.521001
2	0.0422723	0.463401
3	0.0134881	0.350708
4	0.111937	0.325698
5	0.272583	0.436356
6	0.613537	0.21555
7	0.734842	0.222701
8	0.17335	0.386383
9	0.208043	0.430055
10	0.333804	0.312273
11	0.0396021	1.12558
12	0.346638	0.455931
13	0.00337092	0.549615
14	0.059804	0.490143
15	0.125128	0.451006
16	0.0861073	0.410988
17	0.271776	0.263049
18	0.0424828	0.0651472
19	0.0019836	0.319722
20	0.0706354	0.446425
21	0.112273	0.0148332
22	0.00605105	0.037677
23	0.128612	0.0115871
24	0.306591	0.445263
25	0.193018	0.905448
26	0.0865449	0.452184
27	0.298161	0.270691
28	0.134082	0.457283
29	0.00322291	0.577561
30	0.0823732	0.309553
31	0.659498	0.461144
32	0.186122	0.603336
33	0.0146866	0.418343
34	0.147924	0.674969
35	0.164929	0.666283
36	0.35987	0.455729
37	0.206436	0.00402101
38	0.243728	0.0277368
39	0.445134	0.354132
40	0.189011	1.88856
41	0.161173	1.07576
42	0.167575	0.980428
43	0.0658083	1.4068
44	0.134592	0.798758
45	0.629726	0.89355
46	0.275643	1.37775
47	0.560332	0.976142
48	0.589201	0.920594
49	0.481199	0.455749
50	0.480354	0.799878
51	0.868652	0.399026
52	0.77405	0.29079
53	0.398683	0.237992
54	0.409276	0.696528
55	0.414083	0.893511
56	0.0614913	0.330187
57	0.195557	0.837099
58	0.240079	0.554327
59	0.21636	0.610366
60	0.0229015	0.70868
61	0.151171	0.0120508
62	0.10405	1.2103
63	0.0020146	0.9018
64	0.128884	0.756334
65	0.213036	0.18058
66	0.292152	0.168557
67	0.291788	0.0434575
68	0.197372	0.0185699
69	0.0539178	0.23776
70	0.0722127	0.291561
71	0.0356884	0.262534
72	0.115153	0.241329
73	0.0192079	0.316227
74	0.0943422	0.414503
75	0.0849263	0.316261
76	0.276764	0.235932
77	0.213863	0.262661
78	0.226871	0.249412
79	0.146005	0.123493
80	0.176292	0.485154
81	0.387899	0.337213
82	0.165069	0.33882
83	0.0330188	0.0403061
84	0.112108	0.0581973
85	0.115515	0.0968137
86	0.085971	0.253532
87	0.130859	0.166424
88	0.0702193	0.560424
89	0.053373	0.329846
90	0.133613	0.134083
91	0.196467	0.0818837
92	0.305076	0.0472554
93	0.629333	0.12039
94	0.147135	0.266263
95	0.448891	0.840153
96	0.015342	0.396751
97	0.191598	1.03175
98	0.288955	2.90156
99	0.34341	1.71149
100	0.225213	1.37316
101	0.243981	1.24434
102	0.113626	0.398213
103	0.179115	0.616363
104	0.0775023	0.782855
105	0.0825221	0.535245
106	0.136222	0.448432
107	0.0186745	0.57526
108	0.19409	0.629971
109	0.240998	0.699299
110	0.541936	0.400557
111	0.164179	0.0296917
112	0.131048	0.0605267
113	0.148087	0.189847
114	0.0317425	0.103683
115	0.287391	0.621991
116	0.363362	0.411342
117	0.612943	0.378151
118	0.688417	0.310556
119	0.194409	0.059985
120	0.0585853	0.210379
121	0.0140398	0.129491
122	0.0249845	0.0783142
123	0.0978081	0.120115
124	0.075809	0.6508
125	0.101848	0.073948
126	0.274961	0.250208
127	0.527133	0.531985
128	0.278348	0.43735
129	0.308885	0.303611
130	0.307485	0.698313
131	0.15558	0.954945
132	0.350133	0.4163
133	0.111285	0.0546977
134	0.057573	0.0902084
135	0.119324	0.0952449
136	0.0414406	0.145487
137	0.200386	0.284647
138	0.33575	0.415707
139	0.335232	0.153742
140	0.0775753	0.0342947
141	0.172004	0.00292439
142	0.307895	0.00375953
143	0.485361	0.210595
144	0.500162	0.0680404
145	0.278375	0.0457146
146	0.216992	0.110915
147	0.240032	0.0469583
148	0.13454	0.0570912
149	0.0221151	0.0151085
150	0.174616	0.105736
151	0.223083	0.363693
152	0.370323	0.568025
153	0.377177	1.45857
154	0.41245	1.04613
155	0.323989	0.184604
