# Supplementary material for: Molecular dynamics simulations of the Nip7 proteins from the marine deep- and shallow-water Pyrococcus species
Source: BMC Struct Biol. 2014 Oct 15;14:23. doi: 10.1186/s12900-014-0023-z (PMC4209456; doi:10.1186/s12900-014-0023-z)
Supplement: Additional file 6: — 2-way ANOVA of the fluctuations in the C- and N-terminal domains of the NIP7-ABY and NIP7-FUR models. [file s12900-014-0023-z-S6.xls]

## Sheet: Comment
		2-way ANOVA of the fluctuations in the C- and N-terminal domains of the NIP7-ABY and NIP7-FUR models

## Sheet: NIP7-ABY_300
NIP7-ABY average RMSF for N and C domain residues at 300 K for each trajectory at various pressures (rows)
Pressure	N	C
0,1 MPa	0.838578	1.11475
	0.7648	0.832277
	0.935089	0.867785
	0.903256	0.866215
	0.854167	0.913385
50 MPa	0.865122	1.06291
	0.733789	0.7828
	0.8117	0.897677
	0.965078	1.00786
	0.914433	0.995554
100 MPa	0.744989	0.852754
	0.803211	0.860708
	0.803811	0.936908
	0.756889	0.891492
	0.874956	1.12229
Analysis of variance (significant values shown in red)
	SS	df	MS	F
Pressure, (P)	0.00771523	2	0.00385761	0.442577
Domain, (D)	0.0686889	1	0.0686889	7.88055
(PxD)	0.00735892	2	0.00367946	0.422138
Error in group	0.20919	24	0.00871626
TOTAL	0.292953	29	0.0849423	8.74527

## Sheet: NIP7-ABY_373
NIP7-ABY average RMSF for N and C domain residues at 373 K for each trajectory at various pressures (rows)
Pressure	N	C
0,1 MPa	1.25853	1.24051
	1.15588	1.22323
	1.08069	1.1998
	1.19639	1.30978
	1.166	1.25525
50 MPa	1.32742	1.28038
	1.09642	1.13602
	1.00678	1.16945
	1.10222	1.12723
	1.0505	1.15032
100 MPa	1.0948	1.26843
	1.03017	1.11574
	1.01131	1.1176
	1.06342	1.24057
	1.07683	1.14122
Analysis of variance (significant values shown in red)
	SS	df	MS	F
Pressure, (P)	0.0449439	2	0.0224719	4.27423
Domain, (D)	0.0527653	1	0.0527653	10.0361
(PxD)	0.00569531	2	0.00284766	0.541633
Error in group	0.126181	24	0.00525754
TOTAL	0.229585	29	0.0833424	14.852

## Sheet: NIP7-FUR_300
NIP7-FUR average RMSF for N and C domain residues at 300 K for each trajectory at various pressures (rows)
Pressure	N	C
0,1 MPa	0.887567	0.922185
	0.953144	0.988431
	0.771089	0.875385
	0.818622	0.889831
	0.8457	0.817246
50 MPa	0.819622	0.941046
	0.827711	0.819169
	0.813889	0.912308
	0.784678	0.8222
	0.787178	0.842462
100 MPa	0.837856	0.893431
	0.952567	1.01902
	0.947722	0.938323
	0.8274	1.0098
	0.9189	0.854923
Analysis of variance (significant values shown in red)
	SS	df	MS	F
Pressure, (P)	0.0344348	2	0.0172174	4.92391
Domain, (D)	0.0188556	1	0.0188556	5.39241
(PxD)	0.000437724	2	0.000218862	0.0625911
Error in group	0.0839207	24	0.0034967
TOTAL	0.137649	29	0.0397886	10.3789

## Sheet: NIP7-FUR_373
NIP7-FUR average RMSF for N and C domain residues at 373 K for each trajectory at various pressures (rows)
Pressure	N	C
0,1 MPa	1.11838	1.26492
	1.21318	1.34709
	1.10152	1.27078
	1.14516	1.22971
	1.09924	1.30028
50 MPa	1.11721	1.14395
	1.15762	1.18372
	1.18869	1.11492
	1.09433	1.26105
	1.12293	1.06365
100 MPa	1.09262	1.29643
	1.0145	1.29474
	1.09509	1.18842
	1.08234	1.2438
	1.17961	1.19571
Analysis of variance (significant values shown in red)
	SS	df	MS	F
Pressure, (P)	0.0211119	2	0.010556	3.68374
Domain, (D)	0.0828699	1	0.0828699	28.9193
(PxD)	0.0289373	2	0.0144687	5.04916
Error in group	0.0687733	24	0.00286555
TOTAL	0.201692	29	0.11076	37.6522
