# Supplementary material for: Molecular dynamics simulations of the Nip7 proteins from the marine deep- and shallow-water Pyrococcus species
Source: BMC Struct Biol. 2014 Oct 15;14:23. doi: 10.1186/s12900-014-0023-z (PMC4209456; doi:10.1186/s12900-014-0023-z)
Supplement: Additional file 7: — Analysis of salt bridge persistence during molecular dynamics simulation at different pressures and temperatures. [file s12900-014-0023-z-S7.xls]

## Sheet: Comment
	Analysis of salt bridge persistence during molecular dynamics simulation at different pressures and temperatures
	NIP7-ABY, NIP7-FUR TABs correspond to protein models
	Columns info:
	column 1: salt bridge residue pairs ranked by total persistence value
	columns 2-7: persistence (%) of the salt bridge at warious temperatures/pressures
	Total persistence: average persistence (%) for all trajectories
	Low T persistence: average persistence (%) for trajectories at T=300K
	High T persistence: average persistence (%) for trajectories at T=373K
	T sensitivity: temperature sensitivity
	Low P persistence: average persistence (%) for trajectories at P=0.1 Mpa
	High P persistence: average persistence (%) at trajectories at P>0.1MPa
	P sensitivity: pressure sensitivity

## Sheet: NIP7-ABY
Temperature (K)	300			373			Total persistence	Low T persistence	High T persistence	T sensitivity	Low P persistence	High P persistence	P sensitivity
Pressure (Mpa)	0.1	50	100	0.1	50	100
10;4	1	1	1	0.889552	0.936318	1	0.970978	1	0.941957	0.941957	0.944776	0.98408	1.0416
75;37	0.783085	0.919403	0.979104	0.928358	0.947264	0.955224	0.91874	0.893864	0.943615	1.05566	0.855721	0.950249	1.11047
37;10	0.802985	0.845771	0.821891	0.727363	0.872637	0.963184	0.838972	0.823549	0.854395	1.03745	0.765174	0.875871	1.14467
148;109	0.754229	0.79204	0.889552	0.740299	0.80199	0.763184	0.790216	0.81194	0.768491	0.946487	0.747264	0.811692	1.08622
33;4	0.835821	0.791045	0.723383	0.736318	0.7801	0.656716	0.753897	0.783416	0.724378	0.92464	0.78607	0.737811	0.938608
20;17	0.766169	0.78806	0.78806	0.710448	0.736318	0.705473	0.749088	0.780763	0.717413	0.918862	0.738308	0.754478	1.0219
16;12	0.781095	0.612935	0.557214	0.691542	0.80597	0.718408	0.694527	0.650415	0.73864	1.13565	0.736318	0.673632	0.914865
147;113	0.81393	0.597015	0.400995	0.654726	0.530348	0.593035	0.598342	0.60398	0.592703	0.981329	0.734328	0.530348	0.722222
33;2	0.520398	0.771144	0.465672	0.651741	0.585075	0.493532	0.58126	0.585738	0.576783	0.984711	0.58607	0.578856	0.987691
131;116	0.40597	0.462687	0.276617	0.762189	0.745274	0.700498	0.558872	0.381758	0.735987	1.92789	0.58408	0.546269	0.935264
51;5	0.478607	0.404975	0.452736	0.502488	0.585075	0.58209	0.500995	0.445439	0.556551	1.24944	0.490547	0.506219	1.03195
76;70	0.430846	0.301493	0.374129	0.479602	0.424876	0.424876	0.40597	0.368823	0.443118	1.20144	0.455224	0.381343	0.837705
147;146	0.283582	0.249751	0.228856	0.464677	0.399005	0.539303	0.360862	0.254063	0.467662	1.84073	0.374129	0.354229	0.946809
48;45	0.379104	0.430846	0.228856	0.373134	0.362189	0.362189	0.356053	0.346269	0.365837	1.05651	0.376119	0.34602	0.919974
88;23	0.309453	0.263682	0.20199	0.330348	0.327363	0.315423	0.291376	0.258375	0.324378	1.25546	0.3199	0.277114	0.866252
151;109	0.334328	0.218905	0.238806	0.280597	0.161194	0.298507	0.25539	0.264013	0.246766	0.934673	0.307463	0.229353	0.745955
119;117	0.181095	0.298507	0.275622	0.242786	0.228856	0.268657	0.249254	0.251741	0.246766	0.980237	0.21194	0.26791	1.26408
48;44	0.264677	0.240796	0.210945	0.216915	0.234826	0.258706	0.237811	0.238806	0.236816	0.991667	0.240796	0.236318	0.981405
51;2	0.259701	0.174129	0.361194	0.0597015	0.113433	0.150249	0.186401	0.265008	0.107794	0.406758	0.159701	0.199751	1.25078
90;88	0.118408	0.112438	0.0606965	0.261692	0.283582	0.257711	0.182421	0.0971808	0.267662	2.75427	0.19005	0.178607	0.939791
19;16	0.115423	0.251741	0.303483	0.160199	0.0855721	0.132338	0.174793	0.223549	0.126036	0.563798	0.137811	0.193284	1.40253
155;125	0.374129	0.148259	0.0975124	0.0666667	0.107463	0.136318	0.155058	0.206633	0.103483	0.500803	0.220398	0.122388	0.555305
68;38	0.144279	0	0.00199005	0.140299	0.38408	0.150249	0.136816	0.0487562	0.224876	4.61224	0.142289	0.13408	0.942308
91;90	0.135323	0.133333	0.0756219	0.148259	0.128358	0.143284	0.127363	0.11476	0.139967	1.21965	0.141791	0.120149	0.847368
76;17	0.0776119	0.18408	0.0935323	0.0965174	0.137313	0.127363	0.119403	0.118408	0.120398	1.01681	0.0870647	0.135572	1.55714
117;116	0.0139303	0.0447761	0.00199005	0.220896	0.189055	0.241791	0.11874	0.0202322	0.217247	10.7377	0.117413	0.119403	1.01695
146;112	0.0427861	0.20796	0.142289	0.0875622	0.101493	0.0965174	0.113101	0.131012	0.0951907	0.726582	0.0651741	0.137065	2.10305
125;17	0.0129353	0.0039801	0.0955224	0.193035	0.195025	0.164179	0.110779	0.0374793	0.18408	4.9115	0.102985	0.114677	1.11353
155;151	0.0039801	0.0925373	0.00199005	0.166169	0.332338	0.0258706	0.103814	0.0328358	0.174793	5.32323	0.0850746	0.113184	1.33041
119;90	0.131343	0.0597015	0.143284	0.0845771	0.0537313	0.0597015	0.0887231	0.111443	0.0660033	0.592262	0.10796	0.0791045	0.732719
155;154	0.0119403	0.00298507	0.0189055	0.0985075	0.0995025	0.0865672	0.053068	0.0112769	0.094859	8.41176	0.0552239	0.05199	0.941441
20;19	0.0537313	0.0129353	0.0527363	0.0706468	0.0726368	0.0517413	0.0524046	0.039801	0.0650083	1.63333	0.0621891	0.0475124	0.764
113;99	0	0.0626866	0.0845771	0.0497512	0.0447761	0.0447761	0.0477612	0.0490879	0.0464345	0.945946	0.0248756	0.059204	2.38
52;5	0.0358209	0.00199005	0	0.0079602	0.227861	0	0.0456053	0.0126036	0.078607	6.23684	0.0218905	0.0574627	2.625
71;68	0.227861	0.00199005	0.0109453	0.0079602	0.00597015	0.00497512	0.0432836	0.0802653	0.00630182	0.0785124	0.11791	0.00597015	0.0506329
91;19	0.0278607	0.039801	0.00199005	0.0656716	0.0557214	0.0587065	0.0416252	0.0232172	0.0600332	2.58571	0.0467662	0.0390547	0.835106
155;68	0.000995025	0.00995025	0.0547264	0.0328358	0.0368159	0.0696517	0.0341625	0.0218905	0.0464345	2.12121	0.0169154	0.0427861	2.52941
51;4	0	0	0	0.153234	0.0109453	0	0.0273632	0	0.0547264	0	0.0766169	0.00273632	0.0357143
155;148	0	0	0	0.0606965	0.0885572	0.00597015	0.0258706	0	0.0517413	0	0.0303483	0.0236318	0.778689
37;33	0.00895522	0.039801	0	0.041791	0.0457711	0.0179104	0.0257048	0.0162521	0.0351575	2.16327	0.0253731	0.0258706	1.01961
52;2	0	0	0	0.0865672	0.00298507	0.00497512	0.0157546	0	0.0315091	0	0.0432836	0.00199005	0.045977
124;71	0.000995025	0.00696517	0.000995025	0.00597015	0.0557214	0.0139303	0.0140962	0.00298507	0.0252073	8.44444	0.00348259	0.019403	5.57143
155;124	0.00199005	0	0.000995025	0.00298507	0.0368159	0.0278607	0.0117745	0.000995025	0.0225539	22.6667	0.00248756	0.0164179	6.6
70;68	0.0139303	0.000995025	0.00298507	0.0258706	0.0139303	0.00895522	0.0111111	0.00597015	0.0162521	2.72222	0.0199005	0.00671642	0.3375
56;38	0	0	0	0.0169154	0.0487562	0	0.0109453	0	0.0218905	0	0.00845771	0.0121891	1.44118
51;48	0	0.0139303	0.0129353	0.00696517	0.0189055	0.00199005	0.00912106	0.00895522	0.0092869	1.03704	0.00348259	0.0119403	3.42857
155;76	0.000995025	0	0	0.0208955	0.0079602	0.0139303	0.00729685	0.000331675	0.014262	43	0.0109453	0.00547264	0.5
113;112	0.0179104	0	0	0.0079602	0	0.0109453	0.00613599	0.00597015	0.00630182	1.05556	0.0129353	0.00273632	0.211538
27;26	0.00497512	0.00199005	0.00298507	0.00199005	0.0109453	0.0129353	0.00597015	0.00331675	0.00862355	2.6	0.00348259	0.00721393	2.07143
155;144	0	0	0	0.0039801	0.0139303	0.000995025	0.00315091	0	0.00630182	0	0.00199005	0.00373134	1.875
75;35	0	0	0	0.00497512	0.0129353	0	0.00298507	0	0.00597015	0	0.00248756	0.00323383	1.3
154;109	0	0	0	0.0109453	0.00696517	0	0.00298507	0	0.00597015	0	0.00547264	0.00174129	0.318182
155;108	0	0	0.00199005	0.0109453	0.000995025	0	0.00232172	0.00066335	0.0039801	6	0.00547264	0.000746269	0.136364
124;70	0.000995025	0.00497512	0		0.00597015	0.000995025	0.00215589	0.00199005	0.00348259	1.75	0.000995025	0.00298507	3
109;108	0.000995025	0	0	0.00497512	0.00199005	0	0.0013267	0.000331675	0.00232172	7	0.00298507	0.000497512	0.166667
125;71	0	0	0	0.00199005	0.00298507	0	0.000829187	0	0.00165837	0	0.000995025	0.000746269	0.75
76;71	0	0	0	0.00199005	0.000995025	0.00199005	0.000829187	0	0.00165837	0	0.000995025	0.000746269	0.75
52;48	0	0	0	0.000995025	0.00199005	0	0.000497512	0	0.000995025	0	0.000497512	0.000497512	1
44;26	0	0	0	0.00199005	0	0	0.000331675	0	0.00066335	0	0.000995025	0	0
91;23	0	0	0	0.000995025	0	0	0.000165837	0	0.000331675	0	0.000497512	0	0

## Sheet: NIP7-FUR
Temperature (K)	300K			373K			total	low temp	hi temp	Temp sensitive	low p	hi p	Pressure sensitive
Pressure (Mpa)	0.1	50	100	0.1	50	100
10;4	1	1	1	0.974129	1	1	0.995688	1	0.991376	0.991376	0.987065	1	1.0131
75;37	0.987065	0.968159	0.9801	0.956219	0.971144	0.975124	0.972968	0.978441	0.967496	0.988814	0.971642	0.973632	1.00205
131;116	0.893532	0.933333	0.903483	0.925373	0.880597	0.875622	0.90199	0.910116	0.893864	0.982143	0.909453	0.898259	0.987691
33;4	0.879602	0.870647	0.897512	0.868657	0.841791	0.891542	0.874959	0.882587	0.86733	0.982713	0.874129	0.875373	1.00142
37;10	0.875622	0.451741	0.902488	0.879602	0.829851	0.920398	0.80995	0.743284	0.876617	1.17938	0.877612	0.776119	0.884354
20;17	0.80597	0.844776	0.785075	0.750249	0.623881	0.78607	0.766003	0.81194	0.720066	0.886846	0.778109	0.75995	0.976662
16;12	0.826866	0.759204	0.610945	0.81194	0.795025	0.766169	0.761692	0.732338	0.791045	1.08016	0.819403	0.732836	0.894353
51;5	0.664677	0.664677	0.627861	0.426866	0.629851	0.657711	0.61194	0.652405	0.571476	0.875953	0.545771	0.645025	1.18186
151;109	0.667662	0.58408	0.559204	0.516418	0.525373	0.508458	0.560199	0.603648	0.51675	0.856044	0.59204	0.544279	0.919328
76;70	0.38209	0.430846	0.264677	0.461692	0.456716	0.458706	0.409121	0.359204	0.459038	1.27793	0.421891	0.402736	0.954599
48;45	0.383085	0.451741	0.232836	0.38408	0.369154	0.303483	0.354063	0.355887	0.352239	0.989748	0.383582	0.339303	0.884565
146;112	0.266667	0.332338	0.305473	0.296517	0.291542	0.322388	0.302488	0.301493	0.303483	1.0066	0.281592	0.312935	1.11131
76;17	0.20796	0.169154	0.257711	0.191045	0.166169	0.167164	0.193201	0.211609	0.174793	0.826019	0.199502	0.19005	0.952618
148;109	0.103483	0.108458	0.0756219	0.345274	0.264677	0.240796	0.189718	0.0958541	0.283582	2.95848	0.224378	0.172388	0.768293
155;140	0	0.00597015	0.0129353	0.360199	0.134328	0.214925	0.121393	0.00630182	0.236484	37.5263	0.1801	0.0920398	0.51105
91;90	0.0636816	0.0875622	0.0736318	0.147264	0.129353	0.114428	0.102653	0.0749585	0.130348	1.73894	0.105473	0.101244	0.959906
155;151	0	0.168159	0	0.153234	0.126368	0.079602	0.0878939	0.0560531	0.119735	2.13609	0.0766169	0.0935323	1.22078
19;16	0.0636816	0.117413	0.120398	0.0666667	0.0686567	0.0587065	0.0825871	0.100498	0.0646766	0.643564	0.0651741	0.0912935	1.40076
147;113	0.0835821	0.078607	0.0368159	0.0716418	0.0766169	0.111443	0.0764511	0.066335	0.0865672	1.305	0.0776119	0.0758706	0.977564
51;48	0.103483	0.000995025	0.0915423	0.176119	0.0298507	0.0179104	0.0699834	0.06534	0.0746269	1.14213	0.139801	0.0350746	0.25089
91;19	0.0567164	0.0716418	0.0437811	0.0925373	0.0835821	0.0616915	0.068325	0.0573798	0.0792703	1.3815	0.0746269	0.0651741	0.873333
52;5	0	0	0	0.251741	0.102488	0.0288557	0.0638474	0	0.127695	0	0.125871	0.0328358	0.26087
125;17	0.0189055	0.00199005	0.0159204	0.0636816	0.171144	0.081592	0.0588723	0.012272	0.105473	8.59459	0.0412935	0.0676617	1.63855
20;19	0.0726368	0.0238806	0.0626866	0.0656716	0.0776119	0.0487562	0.0585406	0.053068	0.0640133	1.20625	0.0691542	0.0532338	0.769784
148;147	0.0487562	0.0338308	0.0626866	0.0606965	0.0666667	0.0626866	0.0558872	0.0484245	0.0633499	1.30822	0.0547264	0.0564677	1.03182
155;125	0.00597015	0.00497512	0	0.0467662	0.0547264	0.152239	0.0441128	0.00364842	0.0845771	23.1818	0.0263682	0.0529851	2.00943
52;48	0.00497512	0	0.0298507	0.0079602	0.0119403	0.200995	0.0426202	0.0116086	0.0736318	6.34286	0.00646766	0.0606965	9.38462
37;33	0	0.00199005	0.0905473	0.0338308	0.0248756	0.0328358	0.0306799	0.0308458	0.0305141	0.989247	0.0169154	0.0375622	2.22059
56;38	0	0	0	0.173134	0.00199005	0	0.0291874	0	0.0583748	0	0.0865672	0.000497512	0.00574713
155;124	0	0	0	0.038806	0.00895522	0.078607	0.0210614	0	0.0421227	0	0.019403	0.0218905	1.12821
146;113	0.00597015	0.0169154	0.0149254	0.0348259	0.0258706	0.0149254	0.0189055	0.0126036	0.0252073	2	0.020398	0.0181592	0.890244
155;76	0	0	0	0	0.0308458	0.0308458	0.0102819	0	0.0205638	0	0	0.0154229	0
56;51	0	0	0	0	0.0487562	0	0.00812604	0	0.0162521	0	0	0.0121891	0
155;68	0	0.000995025	0	0.00497512	0.00298507	0.0318408	0.00679934	0.000331675	0.013267	40	0.00248756	0.00895522	3.6
71;68	0	0.00199005	0	0.00995025	0.00298507	0.0139303	0.00480929	0.00066335	0.00895522	13.5	0.00497512	0.00472637	0.95
109;108	0	0	0.00497512	0.00696517	0.00696517	0.0079602	0.00447761	0.00165837	0.00729685	4.4	0.00348259	0.00497512	1.42857
70;68	0.000995025	0	0	0.0039801	0.00199005	0.00995025	0.00281924	0.000331675	0.0053068	16	0.00248756	0.00298507	1.2
76;71	0	0	0	0.000995025	0	0.0129353	0.00232172	0	0.00464345	0	0.000497512	0.00323383	6.5
140;109	0	0.000995025	0.00199005	0.000995025	0.0039801	0	0.0013267	0.000995025	0.00165837	1.66667	0.000497512	0.00174129	3.5
75;35	0	0	0	0.00298507	0.0039801	0	0.00116086	0	0.00232172	0	0.00149254	0.000995025	0.666667
124;71	0.000995025	0	0	0.00199005	0.00199005	0.00199005	0.00116086	0.000331675	0.00199005	6	0.00149254	0.000995025	0.666667
140;71	0	0	0	0.00199005	0.00298507	0.000995025	0.000995025	0	0.00199005	0	0.000995025	0.000995025	1
131;117	0	0	0	0.000995025	0.00298507	0.000995025	0.000829187	0	0.00165837	0	0.000497512	0.000995025	2
125;71	0	0	0	0.00199005	0.00298507	0	0.000829187	0	0.00165837	0	0.000995025	0.000746269	0.75
125;70	0	0	0	0.000995025	0.00298507	0	0.00066335	0	0.0013267	0	0.000497512	0.000746269	1.5
38;35	0	0	0	0.00298507	0	0	0.000497512	0	0.000995025	0	0.00149254	0	0
155;148	0	0	0	0.000995025	0	0	0.000165837	0	0.000331675	0	0.000497512	0	0
68;38	0	0	0	0.000995025	0	0	0.000165837	0	0.000331675	0	0.000497512	0	0
