# Supplementary material for: Molecular dynamics simulations of the Nip7 proteins from the marine deep- and shallow-water Pyrococcus species
Source: BMC Struct Biol. 2014 Oct 15;14:23. doi: 10.1186/s12900-014-0023-z (PMC4209456; doi:10.1186/s12900-014-0023-z)
Supplement: Additional file 8: — 2-way ANOVA of salt bridges persistence, the NIP7-ABY model. [file s12900-014-0023-z-S8.xls]

## Sheet: Comment
		2-way ANOVA of salt bridges persistence, the NIP7-ABY model
		For 'Summary for NIP7-ABY' TAB
		Columns:
		1	residue pairs forming salt bridges;
		2	occurrence of a salt bridge in the different structures (ALL, the NIP7-ABY, the NIP7-FUR models, and the crystal 2P38:A structure; ABY & FUR for only the NIP7-ABY, NIP7-FUR models and so on);
		3 & 4	the values of the indices of sensitivity for the NIP7-ABY for temperature (TS) and pressure (PS);
		5,6,7	the F-values for a persistence for each factor (P,T) and their combinations (PxT). Values expressing significant changes marked in red
		For other TABS: analysis of variance for each salt bridge persistence

## Sheet: Summary for NIP7-ABY
	Salt bridge	Marker	P.abyssi
			TS	PS	F(P)	F(T)	F(PxT)		α = 0,05
	10;4	all	0.941957	1.0416	0.831741	2.73511	0.831741		F(P) = 3,4
	75;37	all	1.05566	1.11047	0.913621	0.519523	0.525618		F(T) = 4,26
	37;10	all	1.03745	1.14467	0.985168	0.161154	0.664797		F(PxT) = 3,4
	148;109	all	0.946487	1.08622	0.446546	0.395397	0.36996
	33;4	all	0.92464	0.938608	0.691362	0.591119	0.113302
	20;17	all	0.918862	1.0219	0.128955	2.64739	0.0619013
	16;12	P.a.&P.f.	1.13565	0.914865	1.67661	3.77466	3.87261
	147;113	P.a.	0.981329	0.722222	3.17594	0.0202206	1.75669
	33;2	2p38&P.a.	0.984711	0.987691	2.06589	0.0125911	1.37139
	131;116	all	1.92789	0.935264	0.494651	12.2272	0.162211
	51;5	P.a.&P.f.	1.24944	1.03195	0.0335666	1.5002	0.257237
	76;70	P.a.&P.f.	1.20144	0.837705	3.41918	6.58607	0.71917
	147;146	P.a.	1.84073	0.946809	0.123294	4.12375	0.219583
	48;45	P.a.&P.f.	1.05651	0.919974	1.42079	0.143077	1.33126
	88;23	P.a.	1.25546	0.866252	1.71712	5.91148	0.970145
	151;109	all	0.934673	0.745955	1.48577	0.0926297	0.461367
	119;117	P.a.	0.980237	1.26408	2.31362	0.0404385	2.35029
	48;44	2p38&P.a.	0.991667	0.981405	0.011889	0.00396301	0.764861
	146;112	all	0.726582	2.10305	2.3412	1.10732	1.6664
	76;17	P.a.&P.f.	1.01681	1.55714	1.52581	0.00320157	0.495442

## Sheet: 10;4
Salt bridge	10;4
	300K	373K
0,1 MPa	1	0.567164
	1	1
	1	1
	1	1
	1	0.880597
50 MPa	1	1
	1	0.681592
	1	1
	1	1
	1	1
100 MPa	1	1
	1	1
	1	1
	1	1
	1	1
	SS	df	MS	F
Pressure, (P)	0.0153676	2	0.0076838	0.831741
Temperature, (T)	0.0252675	1	0.0252675	2.73511
(PxT)	0.0153676	2	0.0076838	0.831741
Error in group	0.221717	24	0.00923822
TOTAL	0.27772	29	0.0498734	4.39859

## Sheet: 75;37
Salt bridge	75;37
	300K	373K
0,1 MPa	1	0.810945
	0.950249	0.9801
	0.975124	0.930348
	0	0.960199
	0.99005	0.960199
50 MPa	0.9801	0.915423
	0.9801	0.935323
	0.965174	0.960199
	0.9801	0.945274
	0.691542	0.9801
100 MPa	0.99005	0.975124
	0.985075	0.99005
	0.970149	0.920398
	0.985075	0.955224
	0.965174	0.935323
	SS	df	MS	F
Pressure, (P)	0.0652921	2	0.0326461	0.913621
Temperature, (T)	0.0185639	1	0.0185639	0.519523
(PxT)	0.0375634	2	0.0187817	0.525618
Error in group	0.857583	24	0.0357326
TOTAL	0.979002	29	0.105724	1.95876

## Sheet: 37;10
Salt bridge	37;10
	300K	373K
0,1 MPa	0.995025	0.0497512
	0.577114	0.900498
	1	0.960199
	0.716418	0.820896
	0.726368	0.905473
50 MPa	0.656716	0.845771
	0.995025	0.736318
	0.970149	0.950249
	0.965174	0.900498
	0.641791	0.930348
100 MPa	0.900498	0.960199
	1	0.995025
	0.711443	0.935323
	0.99005	0.985075
	0.507463	0.940299
	SS	df	MS	F
Pressure, (P)	0.087247	2	0.0436235	0.985168
Temperature, (T)	0.00713596	1	0.00713596	0.161154
(PxT)	0.0588748	2	0.0294374	0.664797
Error in group	1.06273	24	0.0442803
TOTAL	1.21598	29	0.124477	1.81112

## Sheet: 148;109
Salt bridge	148;109
	300K	373K
0,1 MPa	0.985075	0.557214
	0.0597015	0.736318
	0.78607	0.830846
	1	0.81592
	0.940299	0.761194
50 MPa	0.671642	0.641791
	0.751244	0.840796
	0.960199	0.80597
	0.870647	0.935323
	0.706468	0.78607
100 MPa	1	0.746269
	0.995025	0.756219
	0.706468	0.721393
	0.950249	0.835821
	0.79602	0.756219
	SS	df	MS	F
Pressure, (P)	0.0319811	2	0.0159905	0.446546
Temperature, (T)	0.0141589	1	0.0141589	0.395397
(PxT)	0.026496	2	0.013248	0.36996
Error in group	0.859424	24	0.0358093
TOTAL	0.93206	29	0.0792068	1.2119

## Sheet: 33;4
Salt bridge	33;4
	300K	373K
0,1 MPa	0.970149	0.348259
	0.696517	0.800995
	0.791045	0.970149
	0.930348	0.885572
	0.791045	0.676617
50 MPa	0.915423	0.517413
	0.776119	0.711443
	0.681592	0.905473
	0.706468	0.880597
	0.875622	0.885572
100 MPa	0.81592	0.850746
	0.671642	0.238806
	0.258706	0.79602
	0.870647	0.522388
	1	0.875622
	SS	df	MS	F
Pressure, (P)	0.0611487	2	0.0305743	0.691362
Temperature, (T)	0.0261413	1	0.0261413	0.591119
(PxT)	0.0100212	2	0.0050106	0.113302
Error in group	1.06136	24	0.0442233
TOTAL	1.15867	29	0.10595	1.39578

## Sheet: 20;17
Salt bridge	20;17
	300K	373K
0,1 MPa	0.676617	0.661692
	0.920398	0.766169
	0.721393	0.706468
	0.830846	0.686567
	0.681592	0.731343
50 MPa	0.666667	0.626866
	0.925373	0.766169
	0.895522	0.746269
	0.572139	0.78607
	0.880597	0.756219
100 MPa	0.746269	0.746269
	0.850746	0.741294
	0.78607	0.731343
	0.910448	0.487562
	0.646766	0.820896
	SS	df	MS	F
Pressure, (P)	0.00293227	2	0.00146614	0.128955
Temperature, (T)	0.0300991	1	0.0300991	2.64739
(PxT)	0.00140756	2	0.000703778	0.0619013
Error in group	0.272865	24	0.0113694
TOTAL	0.307303	29	0.0436384	2.83824

## Sheet: 16;12
Salt bridge	16;12
	300K	373K
0,1 MPa	0.721393	0.422886
	0.626866	0.736318
	0.810945	0.756219
	0.80597	0.855721
	0.940299	0.686567
50 MPa	0.626866	0.800995
	0.562189	0.761194
	0.935323	0.855721
	0.427861	0.756219
	0.512438	0.855721
100 MPa	0.671642	0.756219
	0.512438	0.761194
	0.432836	0.696517
	0.666667	0.681592
	0.502488	0.696517
	SS	df	MS	F
Pressure, (P)	0.0518601	2	0.0259301	1.67661
Temperature, (T)	0.0583781	1	0.0583781	3.77466
(PxT)	0.119786	2	0.0598929	3.87261
Error in group	0.371179	24	0.0154658
TOTAL	0.601203	29	0.159667	9.32387

## Sheet: 147;113
Salt bridge	147;113
	300K	373K
0,1 MPa	0.626866	0.542289
	0.930348	0.587065
	0.920398	0.711443
	0.840796	0.840796
	0.751244	0.59204
50 MPa	0.527363	0.726368
	0.472637	0.358209
	0.900498	0.303483
	1	0.616915
	0.0845771	0.646766
100 MPa	0.273632	0.731343
	0.208955	0.60199
	0.328358	0.736318
	0.830846	0.402985
	0.363184	0.492537
	SS	df	MS	F
Pressure, (P)	0.299608	2	0.149804	3.17594
Temperature, (T)	0.000953772	1	0.000953772	0.0202206
(PxT)	0.16572	2	0.0828602	1.75669
Error in group	1.13204	24	0.0471684
TOTAL	1.59832	29	0.280786	4.95285

[truncated: 12 more sheets: 33;2, 131;116, 51;5, 76;70, 147;146, 48;45, 88;23 , 151;109, 119;117, 48;44, 146;112, 76;17]
