# Supplementary material for: Molecular dynamics simulations of the Nip7 proteins from the marine deep- and shallow-water Pyrococcus species
Source: BMC Struct Biol. 2014 Oct 15;14:23. doi: 10.1186/s12900-014-0023-z (PMC4209456; doi:10.1186/s12900-014-0023-z)
Supplement: Additional file 9: — 2-way ANOVA of salt bridges persistence, the NIP7-FUR model. [file s12900-014-0023-z-S9.xls]

## Sheet: Comment
		2-way ANOVA of salt bridges persistence, the NIP7-FUR model
		For 'Summary for NIP7-FUR' TAB
		Columns:
		1	residue pairs forming salt bridges;
		2	occurrence of a salt bridge in the different structures (ALL, the NIP7-ABY, the NIP7-FUR models, and the crystal 2P38:A structure; ABY & FUR for only the NIP7-ABY, NIP7-FUR models and so on);
		3 & 4	the values of the indices of sensitivity for the NIP7-ABY for temperature (TS) and pressure (PS);
		5,6,7	the F-values for a persistence for each factor (P,T) and their combinations (PxT). Values expressing significant changes marked in red
		For other TABS: analysis of variance for each salt bridge persistence

## Sheet: Summary for NIP7-FUR
	Salt bridge	Marker	P.furiosus
			TS	F(T)	PS	F(P)	F(PxT)		α = 0,05
	10;4	all	0.991376	1	1.0131	1	1		F(P) = 3,4
	75;37	all	0.988814	1.88571	1.00205	0.360173	1.64156		F(T) = 4,26
	37;10	all	1.17938	2.86992	0.884354	4.6807	2.42069		F(PxT) = 3,4
	148;109	all	2.95848	56.2818	0.768293	2.34663	1.17762
	33;4	all	0.982713	0.0952896	1.00142	0.200531	0.0197694
	20;17	all	0.886846	2.964	0.976662	0.358829	1.55549
	16;12	P.a.&P.f.	1.08016	1.60103	0.894353	2.7616	1.18157
	147;113	P.a.&P.f.	1.305	1.00081	0.977564	0.0131791	1.82867
	33;2	2p38&P.a.	-	-	-	-	-
	131;116	all	1.92789	0.720588	0.987691	0.427671	1.71819
	51;5	P.a.&P.f.	0.875953	1.10554	1.18186	0.740188	1.09746
	76;70	P.a.&P.f.	1.27793	8.18511	0.954599	1.97859	2.01924
	147;146	P.a.	-	-	-	-	-
	48;45	P.a.&P.f.	0.989748	0.00225687	0.884565	1.29198	0.332674
	88;23	P.a.	-	-	-	-	-
	151;109	all	0.856044	2.74165	0.919328	0.420929	0.377713
	119;117	P.a.	-	-	-	-	-
	48;44	2p38&P.a.	-	-	-	-	-
	146;112	all	1.0066	0.00450817	1.11131	0.498529	0.536848
	76;17	P.a.&P.f.	0.826019	1.068	0.952618	0.557882	0.581459

## Sheet: 10;4
Salt bridge	10;4
	300K	373K
0,1 MPa	1	1
	1	0.870647
	1	1
	1	1
	1	1
50 MPa	1	1
	1	1
	1	1
	1	1
	1	1
100 MPa	1	1
	1	1
	1	1
	1	1
	1	1
	SS	df	MS	F
Pressure, (P)	0.00111548	2	0.000557742	1
Temperature, (T)	0.000557742	1	0.000557742	1
(PxT)	0.00111548	2	0.000557742	1
Error in group	0.0133858	24	0.000557742
TOTAL	0.0161745	29	0.00223097	3

## Sheet: 75;37
Salt bridge	75;37
	300K	373K
0,1 MPa	0.9801	0.965174
	0.985075	0.895522
	0.9801	0.985075
	0.995025	0.9801
	0.995025	0.955224
50 MPa	0.985075	0.9801
	0.985075	0.985075
	0.945274	0.965174
	0.985075	0.985075
	0.940299	0.940299
100 MPa	0.960199	0.970149
	0.99005	0.99005
	0.970149	0.950249
	0.995025	1
	0.985075	0.965174
	SS	df	MS	F
Pressure, (P)	0.000343226	2	0.000171613	0.360173
Temperature, (T)	0.000898493	1	0.000898493	1.88571
(PxT)	0.00156432	2	0.000782159	1.64156
Error in group	0.0114354	24	0.000476473
TOTAL	0.0142414	29	0.00232874	3.88745

## Sheet: 37;10
Salt bridge	37;10
	300K	373K
0,1 MPa	0.860697	0.895522
	0.562189	0.791045
	1	0.825871
	0.960199	0.945274
	0.995025	0.940299
50 MPa	0.263682	0.661692
	0.925373	0.895522
	0.935323	0.845771
	0.134328	0.910448
	0	0.835821
100 MPa	1	0.915423
	0.975124	0.950249
	0.955224	0.900498
	0.9801	0.9801
	0.60199	0.855721
	SS	df	MS	F
Pressure, (P)	0.43492	2	0.21746	4.6807
Temperature, (T)	0.133333	1	0.133333	2.86992
(PxT)	0.224925	2	0.112463	2.42069
Error in group	1.11501	24	0.0464588
TOTAL	1.90819	29	0.509715	9.97132

## Sheet: 148;109
Salt bridge	148;109
	300K	373K
0,1 MPa	0.0348259	0.273632
	0.144279	0.313433
	0.129353	0.39801
	0.124378	0.40796
	0.0845771	0.333333
50 MPa	0.139303	0.208955
	0.139303	0.263682
	0.079602	0.457711
	0.0995025	0.278607
	0.0845771	0.114428
100 MPa	0.0348259	0.283582
	0.159204	0.263682
	0.0547264	0.253731
	0.0646766	0.273632
	0.0646766	0.129353
	SS	df	MS	F
Pressure, (P)	0.0220407	2	0.0110204	2.34663
Temperature, (T)	0.264314	1	0.264314	56.2818
(PxT)	0.0110608	2	0.00553039	1.17762
Error in group	0.11271	24	0.00469625
TOTAL	0.410125	29	0.285561	59.806

## Sheet: 33;4
Salt bridge	33;4
	300K	373K
0,1 MPa	0.985075	0.895522
	0.457711	0.746269
	0.970149	0.870647
	0.995025	0.870647
	0.99005	0.960199
50 MPa	0.716418	0.895522
	0.975124	0.920398
	1	0.731343
	0.666667	0.865672
	0.995025	0.79602
100 MPa	0.940299	0.985075
	1	0.80597
	0.860697	0.870647
	0.930348	0.830846
	0.756219	0.965174
	SS	df	MS	F
Pressure, (P)	0.007348	2	0.003674	0.200531
Temperature, (T)	0.00174583	1	0.00174583	0.0952896
(PxT)	0.000724405	2	0.000362202	0.0197694
Error in group	0.439712	24	0.0183213
TOTAL	0.44953	29	0.0241034	0.31559

## Sheet: 20;17
Salt bridge	20;17
	300K	373K
0,1 MPa	0.920398	0.696517
	0.870647	0.761194
	0.731343	0.860697
	0.661692	0.587065
	0.845771	0.845771
50 MPa	0.572139	0.631841
	0.940299	0.791045
	0.960199	0.243781
	0.855721	0.696517
	0.895522	0.756219
100 MPa	0.865672	0.860697
	0.756219	0.78607
	0.860697	0.880597
	0.731343	0.890547
	0.711443	0.512438
	SS	df	MS	F
Pressure, (P)	0.015328	2	0.007664	0.358829
Temperature, (T)	0.0633062	1	0.0633062	2.964
(PxT)	0.0664456	2	0.0332228	1.55549
Error in group	0.512601	24	0.0213584
TOTAL	0.657681	29	0.125551	4.87832

## Sheet: 16;12
Salt bridge	16;12
	300K	373K
0,1 MPa	0.532338	0.840796
	0.910448	0.81592
	0.840796	0.79602
	0.920398	0.731343
	0.930348	0.875622
50 MPa	0.537313	0.78607
	0.726368	0.756219
	0.900498	0.80597
	0.781095	0.79602
	0.850746	0.830846
100 MPa	0.810945	0.80597
	0.646766	0.746269
	0.736318	0.840796
	0.58209	0.721393
	0.278607	0.716418
	SS	df	MS	F
Pressure, (P)	0.0891711	2	0.0445855	2.7616
Temperature, (T)	0.0258484	1	0.0258484	1.60103
(PxT)	0.0381525	2	0.0190763	1.18157
Error in group	0.387476	24	0.0161448
TOTAL	0.540648	29	0.105655	5.5442

## Sheet: 147;113
Salt bridge	147;113
	300K	373K
0,1 MPa	0	0.0995025
	0.268657	0.0646766
	0.0845771	0.0995025
	0.0348259	0.039801
	0.0298507	0.0547264
50 MPa	0.0348259	0.0348259
	0.104478	0.079602
	0.154229	0.0597015
	0.0149254	0.134328
	0.0845771	0.0746269
100 MPa	0	0.124378
	0.00497512	0.0945274
	0.0547264	0.0945274
	0.0895522	0.124378
	0.0348259	0.119403
	SS	df	MS	F
Pressure, (P)	8.08561e-05	2	4.0428e-05	0.0131791
Temperature, (T)	0.00307006	1	0.00307006	1.00081
(PxT)	0.0112192	2	0.0056096	1.82867
Error in group	0.0736219	24	0.00306758
TOTAL	0.087992	29	0.0117877	2.84266

[truncated: 7 more sheets: 131;116, 51;5, 76;70, 48;45, 151;109, 146;112, 76;17]
