# Supplementary material for: Molecular dynamics simulations of the Nip7 proteins from the marine deep- and shallow-water Pyrococcus species
Source: BMC Struct Biol. 2014 Oct 15;14:23. doi: 10.1186/s12900-014-0023-z (PMC4209456; doi:10.1186/s12900-014-0023-z)
Supplement: Additional file 10: — 3-way ANOVA of RMSDL and RMSF fluctuations, the NIP7-ABY and NIP7-FUR models. [file s12900-014-0023-z-S10.xls]

## Sheet: Comment
		3-way ANOVA of RMSDL and RMSF fluctuations, the NIP7-ABY and NIP7-FUR models

## Sheet: RMSF
	NIP7-ABY						NIP7-FUR
	300K			373K			300K			373K			F-statistics values for three factors and their combinations							F-statistics significance at p=0.05 (0-insignificant, 1-significant)
Residue #	0,1 MPa	50 MPa	100 MPa	0,1 MPa	50 MPa	100 MPa	0,1 MPa	50 MPa	100 MPa	0,1 MPa	50 MPa	100 MPa	F (P)	F (T)	F (Prot)	F (PxT)	F (PxProt)	F (TxProt)	F (PxTxProt)	F (P)	F (T)	F (Prot)	F (PxT)	F (PxProt)	F (TxProt)	F (PxTxProt)
1	1.6346	1.7054	1.3958	2.0838	2.0112	1.9448	1.4706	1.3142	1.7114	2.5316	2.0828	1.9502	1.14072	28.9277	0.206888	1.00968	0.986688	1.4862	1.86925	0	1	0	0	0	0	0
2	1.1044	1.111	0.9432	1.3386	1.3858	1.2798	0.9222	0.9992	1.1426	1.5968	1.3956	1.448	0.131258	39.2017	0.926516	0.510096	1.33883	2.23707	1.37912	0	1	0	0	0	0	0
3	0.6624	0.6528	0.6252	0.8348	0.8434	0.7934	0.6392	0.6332	0.685	0.8834	0.855	0.8316	0.341662	82.5391	0.840178	0.627954	0.555895	0.418031	0.415124	0	1	0	0	0	0	0
4	0.5864	0.5862	0.5658	0.7982	0.7452	0.7248	0.562	0.5608	0.601	0.7452	0.7636	0.7462	0.235059	116.671	0.0800983	0.656291	1.39694	0.000203137	0.454912	0	1	0	0	0	0	0
5	0.5768	0.5924	0.5432	0.7772	0.7278	0.7198	0.5688	0.565	0.6036	0.753	0.76	0.7392	0.668638	190.969	0.496952	0.770166	1.76808	0.0010425	1.49144	0	1	0	0	0	0	0
6	0.5488	0.5604	0.5178	0.7964	0.7082	0.6932	0.595	0.5598	0.585	0.7332	0.7466	0.7356	2.46302	170.294	2.64459	0.487687	1.88077	1.40954	2.58564	0	1	0	0	0	0	0
7	0.6912	0.7044	0.6672	1.0808	0.8986	0.8774	0.7458	0.7006	0.7644	1.0314	0.9488	0.939	3.34017	84.3192	1.65366	2.64937	0.70834	0.273718	0.703606	1	1	0	0	0	0	0
8	0.8562	0.7786	0.7266	1.2234	1.0224	1.0532	0.8054	0.7548	0.8382	1.1464	1.0502	1.0164	4.68249	84.7203	0.066254	0.981198	0.875163	0.417475	0.84143	1	1	0	0	0	0	0
9	0.9148	0.835	0.7572	1.4102	1.146	1.1804	0.8228	0.7816	0.8524	1.1694	1.0444	1.016	4.8445	74.4911	5.76271	1.27446	1.00729	3.87247	0.623052	1	1	1	0	0	0	0
10	0.6306	0.5956	0.5728	0.9918	0.8016	0.8174	0.6102	0.5708	0.615	0.8388	0.7728	0.7494	4.38616	79.2408	2.67154	1.63719	0.771487	2.54623	0.591892	1	1	0	0	0	0	0
11	0.5888	0.5268	0.493	0.7678	0.6792	0.6688	0.523	0.4762	0.5166	0.646	0.6612	0.6376	6.78785	152.783	12.1307	0.255248	4.38248	1.06599	1.35009	1	1	1	0	1	0	0
12	0.7144	0.6066	0.5642	0.8426	0.7924	0.7884	0.5966	0.554	0.5968	0.7604	0.7444	0.7308	6.80647	140.774	14.1664	0.788129	3.08813	0.334064	1.72201	1	1	1	0	0	0	0
13	0.6402	0.5938	0.579	0.8044	0.7648	0.7512	0.617	0.5674	0.6082	0.782	0.7724	0.7582	3.46001	171.083	0.128892	0.416032	0.845607	0.0257317	0.388154	1	1	0	0	0	0	0
14	0.509	0.4944	0.4906	0.668	0.6452	0.6268	0.5528	0.5096	0.5126	0.6566	0.6548	0.648	3.41871	245.356	3.58666	0.315792	0.0912591	1.35016	0.968269	1	1	0	0	0	0	0
15	0.5848	0.5352	0.518	0.717	0.7014	0.6622	0.5768	0.5324	0.5362	0.695	0.6956	0.6806	7.69343	243.575	0.00129197	1.5124	1.12023	0.0911616	0.053759	1	1	0	0	0	0	0
16	0.6928	0.6536	0.629	0.86	0.8556	0.7914	0.7012	0.6462	0.646	0.856	0.8554	0.8472	4.35835	181.225	0.729762	0.900343	0.85016	0.170075	0.301609	1	1	0	0	0	0	0
17	0.6142	0.6162	0.614	0.7994	0.781	0.7342	0.6774	0.6508	0.6446	0.821	0.806	0.8266	1.34347	184.994	14.6258	0.11269	0.62529	0.0229831	1.7196	0	1	1	0	0	0	0
18	0.588	0.595	0.5566	0.7336	0.7236	0.7028	0.6016	0.6018	0.5974	0.7232	0.7204	0.7336	0.871473	193.881	1.87702	0.28554	1.42042	0.59121	0.0598539	0	1	0	0	0	0	0
19	0.6616	0.6418	0.6166	0.8026	0.7808	0.753	0.623	0.6596	0.6486	0.764	0.7536	0.7596	1.14378	147.924	0.586349	0.484237	2.58443	1.2613	0.38865	0	1	0	0	0	0	0
20	0.6382	0.6454	0.613	0.79	0.7654	0.7364	0.6404	0.67	0.682	0.8194	0.796	0.8004	0.445174	112.383	8.10238	1.26869	1.41645	0.133369	0.134778	0	1	1	0	0	0	0
21	0.575	0.577	0.597	0.7106	0.7096	0.6962	0.627	0.6078	0.639	0.7552	0.748	0.7702	0.492217	106.413	14.3643	0.270814	0.30003	0.187549	0.214595	0	1	1	0	0	0	0
22	0.641	0.6388	0.6076	0.7994	0.805	0.7656	0.6754	0.6584	0.6888	0.7872	0.7894	0.804	0.193213	126.746	3.81304	0.117848	2.07905	2.78479	0.018131	0	1	0	0	0	0	0
23	0.7308	0.7034	0.643	0.8648	0.8702	0.8246	0.675	0.6454	0.6692	0.8184	0.798	0.8102	2.18352	122.039	7.02588	0.275559	2.45032	0.297579	0.270985	0	1	1	0	0	0	0
24	0.656	0.6042	0.5558	0.8096	0.8084	0.785	0.6194	0.5786	0.5962	0.7406	0.745	0.7216	3.80586	181.65	8.6011	1.43519	1.04034	5.49965	0.861306	1	1	1	0	0	1	0
25	0.7884	0.893	0.63	1.052	1.1238	1.0866	0.6676	0.6342	0.6992	0.8724	0.8858	0.8336	0.869449	33.2764	13.4716	0.189124	1.05085	1.81622	1.3534	0	1	1	0	0	0	0
26	0.6694	0.7142	0.598	0.8618	0.8626	0.8152	0.6268	0.6138	0.6502	0.7906	0.789	0.7776	1.16773	77.1945	5.49046	0.0602581	2.04796	0.617217	0.750695	0	1	1	0	0	0	0
27	0.7398	0.7264	0.5938	0.9326	0.9236	0.8922	0.7546	0.7362	0.7308	0.8652	0.9142	0.885	2.63622	89.0518	0.419071	1.16243	1.83805	4.19779	0.815557	0	1	0	0	0	1	0
28	0.5928	0.5878	0.5178	0.7612	0.7212	0.7092	0.5794	0.5628	0.5956	0.6984	0.7298	0.6986	1.26444	100.373	0.083205	0.0163789	2.00729	1.40029	1.50209	0	1	0	0	0	0	0
29	0.4786	0.4576	0.4136	0.619	0.5932	0.5528	0.4818	0.4688	0.483	0.5736	0.6056	0.5682	5.26669	182.438	1.50444	0.683296	4.15449	3.52968	0.953697	1	1	0	0	1	0	0
30	0.4642	0.4558	0.4322	0.6196	0.6036	0.5562	0.4526	0.4402	0.4506	0.5656	0.583	0.5556	2.45342	155.017	1.76151	0.728939	1.34009	1.10068	0.267412	0	1	0	0	0	0	0
31	0.4998	0.4706	0.5062	0.6258	0.6296	0.5654	0.4776	0.434	0.4956	0.6052	0.6146	0.6176	0.495003	109.841	0.510623	3.45518	1.45494	1.35466	0.535094	0	1	0	1	0	0	0
32	0.6756	0.6258	0.6304	0.7894	0.8144	0.7664	0.5936	0.5444	0.6348	0.7748	0.79	0.7886	0.278745	101.361	3.01689	1.96477	1.60055	1.97388	0.200355	0	1	0	0	0	0	0
33	0.9576	0.9208	0.8908	1.1634	1.1606	1.0932	0.8834	0.7312	0.9376	1.0912	1.1804	1.1632	0.149296	36.6807	0.622536	1.12868	1.18964	0.861728	0.611685	0	1	0	0	0	0	0
34	1.3566	1.4502	1.3924	1.6754	1.6802	1.5784	1.259	1.1174	1.3188	1.5698	1.7002	1.6296	0.0994691	63.1642	4.86896	1.26861	1.08367	3.70409	1.67797	0	1	1	0	0	0	0
35	1.524	1.6942	1.5918	1.9768	2.0166	1.87	1.4598	1.308	1.4564	1.9158	2.0518	1.968	0.479073	101.99	3.51948	0.769398	1.04763	5.77671	1.75602	0	1	0	0	0	1	0
36	1.2634	1.2684	1.3088	1.4074	1.542	1.3	1.1976	1.044	1.2236	1.4466	1.5664	1.5584	0.102706	26.4286	0.0328346	2.23267	1.20481	5.60032	0.498556	0	1	0	0	0	1	0
37	0.7996	0.7496	0.7574	0.9716	1.0058	0.864	0.709	0.6954	0.7456	0.9352	0.9324	0.9784	0.120573	49.5957	0.756408	0.591548	1.73041	0.850744	0.519126	0	1	0	0	0	0	0
38	0.6544	0.6208	0.6346	0.7954	0.8258	0.7426	0.6098	0.5812	0.6398	0.7998	0.7814	0.8224	0.169713	93.386	0.136107	0.897748	2.04406	1.25009	0.436415	0	1	0	0	0	0	0
39	0.488	0.4664	0.4882	0.6236	0.6202	0.5704	0.4824	0.4588	0.5104	0.6104	0.6014	0.6034	0.572539	123.859	0.0229148	2.70163	1.39692	0.0146654	0.0957287	0	1	0	0	0	0	0
40	0.5036	0.485	0.4662	0.601	0.6252	0.5894	0.4864	0.4682	0.5248	0.6274	0.6226	0.5898	0.549252	159.838	0.731828	2.612	1.45118	4.91687e-05	2.53056	0	1	0	0	0	0	0
41	0.558	0.5566	0.5	0.667	0.6672	0.6516	0.533	0.5104	0.5684	0.6818	0.6868	0.653	0.710326	121.711	0.217298	0.389084	1.59251	0.297305	2.96495	0	1	0	0	0	0	0
42	0.6134	0.6366	0.5678	0.7722	0.7528	0.7452	0.5896	0.5848	0.6358	0.7824	0.7732	0.7606	0.298421	141.611	0.227335	0.358844	1.76564	0.442929	1.89121	0	1	0	0	0	0	0
43	0.811	0.8242	0.7682	1.0468	1.0202	1.0172	0.8062	0.7846	0.8722	1.0518	1.0462	1.0074	0.164413	132.869	0.495447	0.584409	0.783442	0.111902	1.91902	0	1	0	0	0	0	0
44	0.9356	0.9532	0.8878	1.2174	1.1658	1.1706	0.8976	0.8712	0.9462	1.1676	1.1606	1.1156	0.496106	149.198	1.93708	0.489433	0.543569	0.1541	1.7876	0	1	0	0	0	0	0
45	1.0466	1.1444	1.0216	1.4054	1.324	1.3626	0.9918	0.9876	1.0544	1.4006	1.3554	1.2934	0.467735	167.737	2.28963	1.97921	0.298685	0.866493	2.95253	0	1	0	0	0	0	0
46	0.7826	0.8398	0.7612	1.1152	1.069	1.07	0.7898	0.7958	0.847	1.1704	1.1316	1.0502	0.973667	216.004	1.45644	2.19905	0.140804	0.161827	2.42828	0	1	0	0	0	0	0
47	0.6764	0.7258	0.6762	0.9496	0.8844	0.8782	0.6972	0.6968	0.7252	0.9598	0.9014	0.8918	1.31282	217.596	0.901711	3.91204	0.569631	-2.53571e-13	0.707208	0	1	0	1	0	0	0
48	0.9234	1.0162	0.9086	1.3424	1.2342	1.2174	0.9422	0.9522	0.9636	1.3528	1.345	1.2172	2.756	180.231	0.768722	2.73212	0.0231201	0.555602	1.99166	0	1	0	0	0	0	0
49	0.9402	1.0406	0.97	1.3578	1.2788	1.2188	1.0024	0.9912	1.01	1.4432	1.36	1.2674	1.7668	110.72	2.04577	2.81139	0.286496	0.751207	0.37928	0	1	0	0	0	0	0
50	0.7688	0.827	0.7644	1.2108	1.1166	1.0258	0.8158	0.8544	0.808	1.2806	1.1766	1.024	4.92877	115.371	1.75245	4.19135	0.124069	0.00289585	0.156829	1	1	0	1	0	0	0
51	1.1308	1.3666	1.0868	1.7958	1.5728	1.4982	1.2894	1.272	1.1814	1.6702	1.9966	1.507	4.30724	46.8992	1.3807	0.465388	0.457539	0.140262	3.33924	1	1	0	0	0	0	1
52	1.2424	1.3284	1.2866	2.2156	1.8164	1.6306	1.5092	1.4654	1.5838	1.9886	2.1372	1.8216	1.16845	38.1595	3.63459	2.2031	0.704459	0.647861	1.29682	0	1	0	0	0	0	0
53	1.215	1.236	1.1114	2.0606	1.8402	1.5752	1.2922	1.3342	1.338	1.8724	2.148	1.798	2.31276	70.0877	2.73606	1.22525	1.43984	0.017539	0.838396	0	1	0	0	0	0	0
54	1.3718	1.437	1.1316	2.4224	2.1116	1.7034	1.27	1.3768	1.344	1.8326	2.3744	1.7908	5.72312	75.9808	0.146826	1.60831	3.67491	0.34495	2.03072	1	1	0	0	1	0	0
55	1.1802	1.2152	0.9816	2.1194	1.8934	1.4764	1.0786	1.0398	1.1686	1.6464	2.0454	1.5516	4.28599	79.8756	0.544109	2.59791	2.61923	0.117128	1.80613	1	1	0	0	0	0	0
56	1.233	1.2872	1.0476	1.923	1.9106	1.559	1.191	1.1188	1.2292	1.7252	1.9302	1.6318	2.15035	54.7302	0.0772086	0.882727	0.889749	0.0251546	0.446922	0	1	0	0	0	0	0
57	1.283	1.3562	1.0722	2.3248	1.9396	1.7552	1.1768	1.1342	1.3056	2.0682	2.1416	1.6846	2.26125	55.324	0.127318	1.52026	0.561861	0.00243104	1.16206	0	1	0	0	0	0	0
58	1.6054	1.6124	1.367	2.4404	2.0042	2.0126	1.4696	1.3946	1.5392	2.2082	2.31	1.9284	1.95123	51.8172	0.124589	0.735888	0.70276	0.0985946	1.72094	0	1	0	0	0	0	0
59	1.4198	1.3236	1.1842	1.7738	2.0266	1.629	1.2406	1.15	1.2442	1.8482	1.9056	1.5434	2.65891	47.2082	0.851663	1.89785	0.270311	0.121613	0.563559	0	1	0	0	0	0	0
60	0.9146	0.8444	0.7756	1.4586	1.3438	1.257	0.8028	0.7558	0.8712	1.441	1.2872	1.1788	3.0249	119.431	0.87667	1.56375	0.319639	0.0300267	0.782199	0	1	0	0	0	0	0
61	0.992	0.956	0.9072	1.348	1.2842	1.4154	0.912	0.9048	0.9504	1.2366	1.2592	1.2532	0.112674	45.4824	1.43803	0.161135	0.0978734	0.426738	0.419655	0	1	0	0	0	0	0
62	0.8208	0.829	0.7272	1.008	0.9912	0.9512	0.7554	0.713	0.8028	0.9966	0.9616	0.9282	1.88716	121.003	2.46944	0.441981	2.60207	0.14965	2.50788	0	1	0	0	0	0	0
63	0.701	0.7016	0.6632	0.868	0.871	0.8258	0.6766	0.6382	0.7228	0.8754	0.8452	0.836	0.614705	132.021	0.168792	1.16774	2.42227	0.0509575	0.904246	0	1	0	0	0	0	0
64	0.6064	0.6228	0.5988	0.7808	0.7726	0.728	0.6164	0.5864	0.6456	0.7962	0.767	0.7616	0.699739	169.223	0.796748	1.92867	2.20692	0.103546	0.286477	0	1	0	0	0	0	0
65	0.6326	0.6346	0.6458	0.8116	0.8008	0.7572	0.678	0.6394	0.7048	0.8552	0.8208	0.8476	0.713703	121.848	9.19727	1.27466	1.54639	0.266467	0.109776	0	1	1	0	0	0	0
66	0.644	0.6396	0.6516	0.8504	0.8464	0.7822	0.6876	0.637	0.7182	0.8886	0.843	0.8798	0.941314	138.865	6.46386	1.56236	2.43891	0.0690197	0.132271	0	1	1	0	0	0	0
67	0.6784	0.6822	0.6888	0.9062	0.89	0.832	0.725	0.6752	0.7372	0.9352	0.901	0.9326	0.660664	138.115	4.92811	0.892334	1.48712	0.260915	0.344634	0	1	1	0	0	0	0
68	0.9126	0.915	0.9104	1.2398	1.2424	1.1386	0.9766	0.918	0.9696	1.2664	1.2412	1.2756	0.303918	116.402	2.98636	0.386046	1.01879	0.0469857	0.378221	0	1	0	0	0	0	0
69	1.1576	1.1208	1.0822	1.6128	1.5966	1.4892	1.2426	1.1312	1.3398	1.5862	1.552	1.5802	0.583654	108.031	2.73545	0.93085	2.35525	2.18518	0.183864	0	1	0	0	0	0	0
70	1.3924	1.329	1.2466	2.0596	1.8778	1.8282	1.5372	1.2912	1.762	1.8748	1.8052	1.9308	1.98575	58.4629	1.60971	0.609861	3.56502	4.44697	0.871347	0	1	0	0	1	1	0
71	1.9674	1.8192	1.6776	2.7822	2.562	2.5382	2.1658	1.7514	2.5042	2.5054	2.4426	2.6542	1.98982	38.0252	1.3455	0.408238	3.42112	4.49498	0.982175	0	1	0	0	1	1	0
72	2.1244	1.8276	1.6856	2.6144	2.4076	2.4132	2.144	1.71	2.3654	2.4514	2.3382	2.5908	3.22081	31.7218	1.00648	0.467665	3.7948	1.46865	0.83053	1	1	0	0	1	0	0
73	1.7554	1.665	1.5422	2.338	2.1928	2.1328	1.8654	1.5848	2.1034	2.1902	2.1354	2.275	1.8091	48.6878	1.79744	0.484545	4.08321	2.75767	0.966821	0	1	0	0	1	0	0
74	1.3154	1.3188	1.2622	1.7732	1.6928	1.6144	1.3804	1.2854	1.4918	1.71	1.6728	1.6814	0.654313	85.5478	1.1749	1.0689	2.07923	1.50619	0.510964	0	1	0	0	0	0	0
75	0.9884	0.989	0.9472	1.3604	1.3118	1.2378	1.0216	0.9642	1.0658	1.3248	1.308	1.2858	0.72468	120.094	0.643534	0.901272	1.17859	0.490632	0.288002	0	1	0	0	0	0	0
76	0.838	0.8562	0.7854	1.168	1.0666	1.0554	0.854	0.7736	0.865	1.1312	1.0766	1.0922	2.52318	154.363	0.0311996	0.624019	1.68761	0.000530807	1.16702	0	1	0	0	0	0	0
77	0.6734	0.6804	0.6422	0.9214	0.852	0.8322	0.6854	0.6296	0.7	0.9124	0.8726	0.886	2.27758	169.26	0.752743	0.789327	1.74378	0.227509	0.766755	0	1	0	0	0	0	0
78	0.7214	0.7222	0.7154	0.9918	0.9398	0.898	0.7588	0.7058	0.7996	1.0116	0.9726	1.005	1.36892	172.957	6.2266	1.29105	2.22781	0.262793	0.301538	0	1	1	0	0	0	0
79	0.6768	0.6672	0.6742	0.8886	0.8652	0.8248	0.7312	0.6838	0.765	0.9514	0.908	0.9516	1.33327	153.051	16.7554	0.879212	2.07285	0.53744	0.063328	0	1	1	0	0	0	0
80	0.7414	0.7378	0.7522	0.9728	0.9476	0.9074	0.7796	0.709	0.8316	1.0512	0.9902	1.0258	1.8571	152.198	9.08396	1.84637	2.15122	1.91271	0.0853721	0	1	1	0	0	0	0
81	0.7498	0.7348	0.7894	1.0268	0.9872	0.94	0.8356	0.7774	0.8948	1.1796	1.1038	1.1356	1.67993	139.189	26.8448	2.46325	0.832998	2.93853	0.023355	0	1	1	0	0	0	0
82	0.717	0.7294	0.7344	0.9418	0.9322	0.8854	0.789	0.7676	0.8438	1.0518	0.9974	1.0198	0.347895	122.743	22.0985	1.57694	1.17216	0.639159	0.0115996	0	1	1	0	0	0	0
83	0.6064	0.622	0.6028	0.7676	0.787	0.7436	0.6512	0.6294	0.6726	0.8194	0.79	0.8196	0.0285386	126.054	9.06301	0.225047	1.99846	0.0109821	0.0172275	0	1	1	0	0	0	0
84	0.6952	0.6846	0.6886	0.8894	0.911	0.845	0.7352	0.747	0.7988	0.9676	0.9556	0.9984	0.109262	105.771	17.0459	0.402949	1.63343	0.288584	0.245495	0	1	1	0	0	0	0
85	0.8	0.7672	0.7908	1.0002	1.0188	0.9698	0.84	0.853	0.9272	1.0638	1.0556	1.103	0.53009	95.5013	15.4417	0.489384	1.55556	0.0513825	0.253993	0	1	1	0	0	0	0
86	0.6598	0.637	0.623	0.8284	0.8476	0.7904	0.6442	0.6132	0.6612	0.8236	0.8054	0.8102	0.517036	143.697	0.101764	0.723369	1.48893	0.0852911	0.107578	0	1	0	0	0	0	0
87	0.6398	0.6126	0.5922	0.7972	0.8266	0.784	0.6542	0.6236	0.6524	0.7924	0.7898	0.7868	0.493868	141.75	0.309228	0.777186	0.846411	2.18488	0.167258	0	1	0	0	0	0	0
88	0.6926	0.67	0.6462	0.8506	0.8628	0.8452	0.6958	0.6592	0.7222	0.8668	0.856	0.8468	0.336928	131.742	0.764652	0.488646	0.838066	0.39962	0.840919	0	1	0	0	0	0	0
89	0.611	0.631	0.6348	0.7884	0.7914	0.776	0.668	0.6246	0.6876	0.8284	0.8168	0.8358	0.547898	141.115	7.68158	0.481833	1.10894	0.0698572	0.262566	0	1	1	0	0	0	0
90	0.6658	0.7076	0.6864	0.8484	0.831	0.8194	0.7076	0.661	0.7008	0.8622	0.849	0.8708	0.124988	106.466	1.01251	0.112036	0.946747	0.63688	0.797224	0	1	0	0	0	0	0
91	0.6144	0.6586	0.6788	0.7688	0.7454	0.7496	0.6874	0.6372	0.6884	0.833	0.8112	0.8352	0.640269	52.1283	6.59175	0.438455	0.557347	2.05099	0.711175	0	1	1	0	0	0	0
92	0.5416	0.5866	0.5928	0.6766	0.6516	0.651	0.63	0.598	0.6202	0.776	0.724	0.7686	0.584246	57.1928	21.5552	0.861852	1.018	3.2675	0.597719	0	1	1	0	0	0	0
93	0.4516	0.4952	0.4818	0.5658	0.544	0.5318	0.5284	0.5118	0.5116	0.657	0.6094	0.628	0.574583	82.3102	37.6968	2.07047	1.47933	4.47857	0.559565	0	1	1	0	0	1	0
94	0.423	0.4178	0.402	0.5198	0.4882	0.4896	0.4378	0.4352	0.4422	0.541	0.5174	0.5246	2.55328	175.136	15.968	1.10603	0.790986	0.108374	0.145157	0	1	1	0	0	0	0
95	0.5454	0.5414	0.4818	0.6582	0.6106	0.6234	0.4916	0.4874	0.526	0.6644	0.6148	0.6308	2.67299	137.127	0.541847	1.54183	2.59958	1.71157	2.37628	0	1	0	0	0	0	0
96	0.5944	0.5742	0.542	0.7068	0.6762	0.6584	0.5758	0.5544	0.6186	0.7508	0.6962	0.7234	2.11857	95.6205	4.722	0.573798	2.88256	1.3926	0.732005	0	1	1	0	0	0	0
97	0.85	0.8576	0.7784	1.067	1.0048	0.9948	0.8882	0.8354	0.9766	1.1484	1.0268	1.0964	3.38611	114.108	15.1097	1.68082	5.88227	0.00727759	1.69256	1	1	1	0	1	0	0
98	1.0802	1.166	1.0366	1.549	1.5084	1.4956	1.0662	1.0088	1.2194	1.4888	1.2772	1.3794	2.01081	220.617	7.68894	3.75105	7.98164	8.61626	2.82681	0	1	1	1	1	1	0
99	1.1646	1.3004	1.2266	1.803	1.7584	1.7734	1.1136	1.0432	1.1838	1.6318	1.3672	1.488	1.81719	276.782	51.1149	4.24103	5.25351	8.77843	0.47956	0	1	1	1	1	1	0
100	0.78	0.8582	0.7828	1.2918	1.2404	1.2438	0.8344	0.7684	0.8898	1.2356	1.0498	1.1276	1.79211	242.99	3.98522	2.56535	3.54861	8.86446	0.651341	0	1	0	0	1	1	0
101	0.7798	0.7948	0.7636	1.1086	1.026	1.0242	0.7312	0.696	0.8338	1.0652	0.9298	0.986	2.96474	158.805	4.35075	3.49096	2.59319	0.677142	0.844146	0	1	1	1	0	0	0
102	1.0522	1.0464	1.0348	1.4358	1.3414	1.3412	0.9724	0.9332	1.0772	1.3688	1.2354	1.3274	2.1027	123.784	3.76819	1.40633	1.61222	0.043377	0.145842	0	1	0	0	0	0	0
103	0.942	0.9784	0.9662	1.4028	1.3264	1.3398	0.909	0.8566	1.0262	1.2922	1.1628	1.2608	2.45996	176.53	7.98534	1.86483	2.12066	2.65658	0.288442	0	1	1	0	0	0	0
104	0.7866	0.7734	0.7692	1.1244	1.0564	1.0666	0.7258	0.6752	0.8314	1.0706	0.9294	1.0254	4.50851	186.71	6.48042	1.90638	2.90867	0.999482	0.60686	1	1	1	0	0	0	0
105	1.0922	1.0438	1.0172	1.4684	1.3482	1.333	0.9156	0.8806	1.0288	1.3632	1.1888	1.308	3.70552	140.929	13.0348	1.66086	2.89105	0.0508842	0.305073	1	1	1	0	0	0	0
106	1.2306	1.2016	1.1766	1.6928	1.5672	1.5392	1.0882	1.037	1.226	1.5962	1.4218	1.5512	3.01062	153.069	6.2742	1.74145	3.07727	0.0201025	0.142943	0	1	1	0	0	0	0
107	1.262	1.1566	1.1584	1.6422	1.5598	1.5138	1.0922	1.0236	1.2414	1.578	1.4116	1.5432	3.57157	133.906	4.05604	0.839325	3.46414	0.0338547	0.517629	1	1	1	0	1	0	0
108	1.0504	0.9786	1.01	1.4482	1.3928	1.314	0.9902	0.9228	1.1056	1.4528	1.3112	1.4032	3.44386	200.041	0.0026228	2.15939	3.28232	0.0414545	0.2663	1	1	0	0	1	0	0
109	0.9224	0.8134	0.8778	1.231	1.1572	1.1034	0.8744	0.831	0.988	1.2744	1.1438	1.2274	4.65684	154.78	2.52585	2.28166	2.54152	0.254406	0.531638	1	1	0	0	0	0	0
110	0.786	0.693	0.7654	1.0554	1.0036	0.9186	0.7764	0.72	0.8526	1.0188	0.949	1.0036	3.49139	113.337	0.597171	3.06166	2.7126	0.75716	0.305308	1	1	0	0	0	0	0
111	0.8102	0.8114	0.833	1.1404	1.1002	1.0732	0.875	0.8436	0.9016	1.1462	1.0862	1.1434	0.766163	135.517	2.69216	0.561196	0.570151	0.557797	0.159057	0	1	0	0	0	0	0
112	0.7974	0.8368	0.8106	1.116	1.0756	1.096	0.8478	0.8332	0.8508	1.1084	1.0464	1.0958	0.259642	126.176	0.129353	0.639209	0.285174	0.795575	0.0408384	0	1	0	0	0	0	0
113	0.9766	1.0028	0.9738	1.3194	1.2344	1.2652	0.9946	0.989	1.0164	1.3218	1.225	1.308	0.724622	104.708	0.241312	1.09381	0.316902	0.00427962	0.0118004	0	1	0	0	0	0	0
114	0.8392	0.8762	0.8362	1.119	1.1254	1.1176	0.861	0.8394	0.8682	1.105	1.0386	1.0986	0.13498	161.418	0.774589	0.36094	1.3176	1.37169	0.0158937	0	1	0	0	0	0	0
115	0.7	0.6942	0.6416	0.885	0.8524	0.8808	0.6338	0.6304	0.6634	0.8336	0.7892	0.8056	0.91015	181.208	13.7149	0.676118	0.743392	1.02835	1.71634	0	1	1	0	0	0	0
116	0.8428	0.8486	0.77	1.058	0.9944	1.0358	0.7496	0.7296	0.778	1.0016	0.9324	0.9552	1.49135	133.008	13.646	0.988928	0.783385	0.00226972	1.56683	0	1	1	0	0	0	0
117	0.767	0.7718	0.7116	0.9596	0.898	0.9774	0.6924	0.6952	0.7084	0.9188	0.8532	0.87	1.03475	122.012	11.5198	1.84928	0.00838451	0.14222	1.79183	0	1	1	0	0	0	0
118	0.6368	0.6438	0.5994	0.7992	0.7192	0.7864	0.6068	0.5858	0.6158	0.7606	0.705	0.713	2.52704	94.0547	5.82236	1.77378	0.0281677	0.443641	2.023	0	1	1	0	0	0	0
119	0.6366	0.6828	0.6702	0.8178	0.7858	0.8092	0.6616	0.6312	0.6482	0.8526	0.8022	0.8094	0.321807	86.5681	0.000757747	0.74971	0.766596	0.966514	0.272491	0	1	0	0	0	0	0
120	0.7214	0.7516	0.7782	0.8916	0.8632	0.9176	0.7732	0.7884	0.7942	1.0026	0.9352	0.9616	0.466278	44.9813	5.31357	0.746399	0.383332	0.723969	0.0386896	0	1	1	0	0	0	0
121	1.134	1.1508	1.1574	1.1382	1.148	1.2296	1.1244	1.3168	1.3062	1.6004	1.6328	1.6126	0.476854	8.09369	15.7555	0.12518	0.175937	6.18827	0.256378	0	1	1	0	0	1	0
122	1.2082	1.2776	1.3282	1.4834	1.4494	1.5568	1.1522	1.3012	1.4404	1.9362	1.9578	2.0286	1.23166	35.5113	11.1119	0.272293	0.136016	8.89096	0.0934947	0	1	1	0	0	1	0
123	1.0398	1.111	1.0794	1.2008	1.1342	1.2204	1.0426	1.039	1.1908	1.562	1.5082	1.5774	0.772957	34.8161	15.4957	0.360826	0.255473	13.2757	0.3646	0	1	1	0	0	1	0
124	1.0618	1.0932	1.0864	1.339	1.3084	1.3994	1.1314	1.044	1.1404	1.4378	1.394	1.661	3.46584	85.6725	5.90382	1.47017	1.27579	3.0103	0.52623	1	1	1	0	0	0	0
125	0.7868	0.8142	0.7872	0.981	0.9384	0.9278	0.8854	0.8356	0.919	1.1298	1.0354	1.142	1.38708	72.2745	28.8715	0.579139	2.22707	2.47011	0.0492411	0	1	1	0	0	0	0
126	0.5586	0.5812	0.5888	0.6916	0.6714	0.6592	0.6142	0.5968	0.6492	0.7902	0.7278	0.78	1.45355	94.242	29.24	1.7379	1.70978	3.66324	0.0609341	0	1	1	0	0	0	0
127	0.5114	0.5546	0.5764	0.6378	0.6156	0.6094	0.5574	0.5504	0.5742	0.7442	0.6674	0.7182	1.08728	75.6721	15.9319	3.12105	1.40345	8.76403	0.474949	0	1	1	0	0	1	0
128	0.4676	0.4816	0.469	0.5824	0.5578	0.5336	0.472	0.4778	0.4936	0.6268	0.578	0.5958	0.740761	91.0635	5.60265	2.3457	0.903292	2.50319	0.0541642	0	1	1	0	0	0	0
129	0.5836	0.6078	0.5372	0.7192	0.677	0.6794	0.5618	0.5554	0.5978	0.758	0.6976	0.7386	0.811592	90.3289	1.45893	1.4559	2.37742	2.3127	0.630756	0	1	0	0	0	0	0
130	0.7724	0.7898	0.6828	0.9188	0.8646	0.863	0.7054	0.6822	0.7748	0.962	0.8454	0.9022	1.84064	64.5804	0.0270108	1.47737	3.63142	1.52563	1.6859	0	1	0	0	1	0	0
131	1.1048	1.1858	1.0746	1.2374	1.201	1.196	0.8748	0.8972	0.9702	1.2274	1.0948	1.1812	0.10893	34.6715	18.5654	1.82634	1.86973	7.90481	0.44134	0	1	1	0	0	1	0
132	1.3362	1.322	1.1826	1.5534	1.5236	1.5616	1.1924	1.2608	1.4212	1.659	1.5516	1.7398	1.09794	81.1937	2.7588	0.912633	4.73536	1.78974	1.66521	0	1	0	0	1	0	0
133	1.373	1.3292	1.2848	1.5742	1.6516	1.6362	1.3618	1.2982	1.54	1.7926	1.7528	1.8708	0.616356	36.4578	4.907	0.135607	1.14504	0.970548	0.397809	0	1	1	0	0	0	0
134	1.0528	1.0602	0.9728	1.273	1.264	1.2428	0.9952	0.9576	1.0238	1.3076	1.213	1.3106	0.517934	91.5744	0.127571	0.295916	2.12626	0.984888	0.163138	0	1	0	0	0	0	0
135	0.7684	0.819	0.7456	0.9578	0.9294	0.9152	0.754	0.7106	0.7508	1.0102	0.9162	0.998	0.545174	72.1577	0.00100601	0.721933	1.86819	2.98312	0.0320344	0	1	0	0	0	0	0
136	0.7958	0.788	0.7464	0.977	0.9262	0.8976	0.7142	0.6666	0.7622	1.0098	0.907	0.988	1.76389	81.766	0.372663	0.527746	2.51311	4.56512	0.0671502	0	1	0	0	0	1	0
137	0.7552	0.7482	0.7844	0.9726	0.902	0.8932	0.7544	0.7216	0.8292	1.1734	1.037	1.1556	2.70589	102.562	16.3717	1.50326	1.28316	14.573	0.10783	0	1	1	0	0	1	0
138	0.7204	0.7408	0.7718	0.902	0.86	0.833	0.731	0.7042	0.768	1.042	0.9228	1.0222	1.98207	92.8592	9.27906	1.97567	1.48644	12.584	0.484714	0	1	1	0	0	1	0
139	0.6832	0.6984	0.715	0.8758	0.8454	0.8136	0.6934	0.6484	0.7084	0.9394	0.8454	0.935	2.26799	131.808	2.06322	1.19015	2.37182	5.75104	0.626203	0	1	0	0	0	1	0
140	0.8004	0.8326	0.78	1.0156	0.9858	0.972	0.8124	0.7344	0.8376	1.0982	0.9974	1.0906	1.36091	100.67	1.84075	0.302631	2.94469	3.16149	0.108782	0	1	0	0	0	0	0
141	0.783	0.8328	0.7748	1.0206	0.9692	0.9824	0.818	0.7618	0.823	1.049	0.9892	1.0414	0.394016	59.6036	0.53839	0.313656	0.753396	0.341121	0.306013	0	1	0	0	0	0	0
142	0.9744	1.0938	0.9772	1.268	1.2232	1.2062	1.039	1.0134	1.0468	1.3136	1.298	1.3398	0.0651648	57.2469	2.39706	0.47536	0.830589	1.01407	0.576261	0	1	0	0	0	0	0
143	1.5098	1.726	1.5922	2.0452	1.867	1.9166	1.8748	1.8742	1.7644	1.8408	1.9766	2.0298	0.154205	10.798	3.0029	0.589177	0.0781581	2.69709	1.64494	0	1	0	0	0	0	0
144	1.5426	1.7346	1.5832	2.2222	2.0752	2.0884	1.5472	1.5532	1.507	2.0506	1.9914	2.0552	0.172617	100.595	3.24566	1.41397	0.205998	0.0140232	0.697065	0	1	0	0	0	0	0
145	1.2484	1.3322	1.2302	1.7556	1.6476	1.673	1.2678	1.2248	1.2746	1.7592	1.6526	1.724	0.48513	137.694	0.00508071	0.979932	0.596306	0.21137	0.279147	0	1	0	0	0	0	0
146	1.1102	1.188	1.167	1.5528	1.4734	1.5156	1.146	1.1008	1.1374	1.5404	1.413	1.5248	0.704539	112.274	0.498261	1.03264	0.564042	0.0072147	0.158921	0	1	0	0	0	0	0
147	1.0714	1.11	1.1052	1.569	1.453	1.459	1.1144	1.0782	1.1498	1.524	1.4388	1.5154	0.783084	132.292	0.0684383	0.937664	0.416063	0.0836648	0.257588	0	1	0	0	0	0	0
148	0.919	0.9316	0.9444	1.2838	1.2324	1.2094	0.9692	0.905	1.0166	1.3288	1.2494	1.3228	1.12217	132.333	2.58395	0.618658	1.0058	0.222603	0.0797529	0	1	0	0	0	0	0
149	0.7322	0.7808	0.7748	0.963	0.9806	0.9748	0.7918	0.7372	0.8006	1.05	0.9936	1.034	0.266046	79.634	1.69283	0.0981953	1.0173	0.577508	0.0298937	0	1	0	0	0	0	0
150	0.6536	0.649	0.686	0.8344	0.83	0.802	0.6488	0.6248	0.6914	0.868	0.8164	0.8544	0.763753	80.8114	0.174025	0.882486	0.526725	0.673464	0.0793512	0	1	0	0	0	0	0
151	0.8324	0.813	0.8734	1.1266	1.0434	1.0398	0.806	0.7138	0.8732	1.1456	1.022	1.0934	3.63614	95.5202	0.218716	1.8329	0.919384	1.23126	0.0333335	1	1	0	0	0	0	0
152	0.8666	0.8954	1.0118	1.2426	1.1742	1.1338	0.8	0.746	0.8604	1.3814	1.132	1.244	1.7814	76.5422	0.436044	2.66338	0.888155	5.57398	0.309726	0	1	0	0	0	1	0
153	1.084	1.1412	1.271	1.605	1.6168	1.464	1.0014	0.9348	1.035	1.9966	1.3256	1.594	2.52643	74.0137	0.653753	3.83913	3.67661	4.29835	1.98639	0	1	0	1	1	1	0
154	1.6944	1.8334	2.0078	3.0764	2.539	2.619	1.1098	1.1456	1.1114	3.382	2.1934	2.8202	2.60425	85.9312	5.79984	4.11135	0.616412	7.8122	0.657586	0	1	1	1	0	1	0
155	2.5136	2.8046	3.1168	5.0528	3.9898	4.098	2.3208	1.9494	1.7794	4.471	3.4094	4.008	1.3216	39.5984	4.71264	1.19074	0.153703	0.457348	0.723767	0	1	1	0	0	0	0

## Sheet: RMSF F(P) plot
F(P) values for RMSF 3-way ANOVA normalized to F(p=0.05) for each residue; values above 1 are significant
Residue number	F (P)	F(P)/F(p=0.05)
1	1.14072	0.357591
2	0.131258	0.0411467
3	0.341662	0.107104
4	0.235059	0.0736862
5	0.668638	0.209604
6	2.46302	0.772107
7	3.34017	1.04707
8	4.68249	1.46787
9	4.8445	1.51865
10	4.38616	1.37497
11	6.78785	2.12785
12	6.80647	2.13369
13	3.46001	1.08464
14	3.41871	1.0717
15	7.69343	2.41173
16	4.35835	1.36625
17	1.34347	0.421151
18	0.871473	0.273189
19	1.14378	0.358551
20	0.445174	0.139553
21	0.492217	0.1543
22	0.193213	0.0605684
23	2.18352	0.684488
24	3.80586	1.19306
25	0.869449	0.272555
26	1.16773	0.36606
27	2.63622	0.826401
28	1.26444	0.396376
29	5.26669	1.651
30	2.45342	0.769097
31	0.495003	0.155173
32	0.278745	0.0873809
33	0.149296	0.0468014
34	0.0994691	0.0311815
35	0.479073	0.15018
36	0.102706	0.0321962
37	0.120573	0.0377973
38	0.169713	0.0532015
39	0.572539	0.179479
40	0.549252	0.172179
41	0.710326	0.222673
42	0.298421	0.0935488
43	0.164413	0.0515402
44	0.496106	0.155519
45	0.467735	0.146625
46	0.973667	0.305225
47	1.31282	0.411543
48	2.756	0.863951
49	1.7668	0.553854
50	4.92877	1.54507
51	4.30724	1.35023
52	1.16845	0.366284
53	2.31276	0.725003
54	5.72312	1.79408
55	4.28599	1.34357
56	2.15035	0.674091
57	2.26125	0.708856
58	1.95123	0.611671
59	2.65891	0.833515
60	3.0249	0.948246
61	0.112674	0.0353209
62	1.88716	0.591586
63	0.614705	0.192698
64	0.699739	0.219354
65	0.713703	0.223731
66	0.941314	0.295083
67	0.660664	0.207105
68	0.303918	0.0952721
69	0.583654	0.182964
70	1.98575	0.622493
71	1.98982	0.623767
72	3.22081	1.00966
73	1.8091	0.567116
74	0.654313	0.205114
75	0.72468	0.227172
76	2.52318	0.790964
77	2.27758	0.713976
78	1.36892	0.429128
79	1.33327	0.417953
80	1.8571	0.582162
81	1.67993	0.526623
82	0.347895	0.109058
83	0.0285386	0.00894627
84	0.109262	0.0342514
85	0.53009	0.166172
86	0.517036	0.16208
87	0.493868	0.154818
88	0.336928	0.10562
89	0.547898	0.171755
90	0.124988	0.0391812
91	0.640269	0.200711
92	0.584246	0.183149
93	0.574583	0.18012
94	2.55328	0.800402
95	2.67299	0.837927
96	2.11857	0.66413
97	3.38611	1.06148
98	2.01081	0.630349
99	1.81719	0.569653
100	1.79211	0.561789
101	2.96474	0.929384
102	2.1027	0.659155
103	2.45996	0.771148
104	4.50851	1.41333
105	3.70552	1.1616
106	3.01062	0.943769
107	3.57157	1.11962
108	3.44386	1.07958
109	4.65684	1.45982
110	3.49139	1.09448
111	0.766163	0.240177
112	0.259642	0.0813926
113	0.724622	0.227154
114	0.13498	0.0423136
115	0.91015	0.285314
116	1.49135	0.467507
117	1.03475	0.324372
118	2.52704	0.792176
119	0.321807	0.10088
120	0.466278	0.146169
121	0.476854	0.149484
122	1.23166	0.3861
123	0.772957	0.242306
124	3.46584	1.08647
125	1.38708	0.434822
126	1.45355	0.455657
127	1.08728	0.34084
128	0.740761	0.232213
129	0.811592	0.254418
130	1.84064	0.577004
131	0.10893	0.0341472
132	1.09794	0.344183
133	0.616356	0.193215
134	0.517934	0.162362
135	0.545174	0.170901
136	1.76389	0.552943
137	2.70589	0.848242
138	1.98207	0.62134
139	2.26799	0.71097
140	1.36091	0.426618
141	0.394016	0.123516
142	0.0651648	0.0204278
143	0.154205	0.04834
144	0.172617	0.0541121
145	0.48513	0.152078
146	0.704539	0.220859
147	0.783084	0.245481
148	1.12217	0.351777
149	0.266046	0.0834001
150	0.763753	0.239421
151	3.63614	1.13986
152	1.7814	0.558434
153	2.52643	0.791985
154	2.60425	0.816381
155	1.3216	0.414294

## Sheet: RMSF F(T) plot
F(T) values for RMSF 3-way ANOVA normalized to F(p=0.05) for each residue; values above 1 are significant
Residue number	F (T)	F(T)/F(p=0.05)
1	28.9277	7.16032
2	39.2017	9.7034
3	82.5391	20.4305
4	116.671	28.8791
5	190.969	47.2695
6	170.294	42.152
7	84.3192	20.8711
8	84.7203	20.9704
9	74.4911	18.4384
10	79.2408	19.6141
11	152.783	37.8176
12	140.774	34.8451
13	171.083	42.3473
14	245.356	60.7318
15	243.575	60.2909
16	181.225	44.8576
17	184.994	45.7907
18	193.881	47.9903
19	147.924	36.6149
20	112.383	27.8176
21	106.413	26.3397
22	126.746	31.3729
23	122.039	30.2077
24	181.65	44.963
25	33.2764	8.23673
26	77.1945	19.1075
27	89.0518	22.0425
28	100.373	24.8448
29	182.438	45.1578
30	155.017	38.3705
31	109.841	27.1883
32	101.361	25.0893
33	36.6807	9.07938
34	63.1642	15.6347
35	101.99	25.245
36	26.4286	6.54173
37	49.5957	12.2762
38	93.386	23.1153
39	123.859	30.6581
40	159.838	39.5639
41	121.711	30.1264
42	141.611	35.0523
43	132.869	32.8885
44	149.198	36.9302
45	167.737	41.5191
46	216.004	53.4664
47	217.596	53.8605
48	180.231	44.6116
49	110.72	27.4059
50	115.371	28.5572
51	46.8992	11.6087
52	38.1595	9.44541
53	70.0877	17.3485
54	75.9808	18.8071
55	79.8756	19.7712
56	54.7302	13.5471
57	55.324	13.694
58	51.8172	12.826
59	47.2082	11.6852
60	119.431	29.562
61	45.4824	11.258
62	121.003	29.9512
63	132.021	32.6785
64	169.223	41.8868
65	121.848	30.1604
66	138.865	34.3724
67	138.115	34.187
68	116.402	28.8125
69	108.031	26.7403
70	58.4629	14.471
71	38.0252	9.41217
72	31.7218	7.85193
73	48.6878	12.0514
74	85.5478	21.1752
75	120.094	29.7263
76	154.363	38.2087
77	169.26	41.8961
78	172.957	42.8111
79	153.051	37.8839
80	152.198	37.6728
81	139.189	34.4526
82	122.743	30.3819
83	126.054	31.2016
84	105.771	26.181
85	95.5013	23.6389
86	143.697	35.5686
87	141.75	35.0865
88	131.742	32.6095
89	141.115	34.9295
90	106.466	26.353
91	52.1283	12.9031
92	57.1928	14.1566
93	82.3102	20.3738
94	175.136	43.3505
95	137.127	33.9424
96	95.6205	23.6684
97	114.108	28.2446
98	220.617	54.6082
99	276.782	68.5104
100	242.99	60.146
101	158.805	39.3081
102	123.784	30.6397
103	176.53	43.6956
104	186.71	46.2154
105	140.929	34.8834
106	153.069	37.8885
107	133.906	33.1451
108	200.041	49.5152
109	154.78	38.312
110	113.337	28.0537
111	135.517	33.5438
112	126.176	31.2317
113	104.708	25.9178
114	161.418	39.955
115	181.208	44.8533
116	133.008	32.9228
117	122.012	30.201
118	94.0547	23.2809
119	86.5681	21.4277
120	44.9813	11.134
121	8.09369	2.00339
122	35.5113	8.78993
123	34.8161	8.61784
124	85.6725	21.2061
125	72.2745	17.8897
126	94.242	23.3272
127	75.6721	18.7307
128	91.0635	22.5405
129	90.3289	22.3586
130	64.5804	15.9852
131	34.6715	8.58206
132	81.1937	20.0975
133	36.4578	9.0242
134	91.5744	22.6669
135	72.1577	17.8608
136	81.766	20.2391
137	102.562	25.3867
138	92.8592	22.9849
139	131.808	32.6258
140	100.67	24.9182
141	59.6036	14.7534
142	57.2469	14.17
143	10.798	2.67278
144	100.595	24.8998
145	137.694	34.0827
146	112.274	27.7906
147	132.292	32.7456
148	132.333	32.7556
149	79.634	19.7114
150	80.8114	20.0028
151	95.5202	23.6436
152	76.5422	18.9461
153	74.0137	18.3202
154	85.9312	21.2701
155	39.5984	9.80159

## Sheet: RMSF F(Prot) plot
F(prot) values for RMSF 3-way ANOVA normalized to F(p=0.05) for each residue; values above 1 are significant
Residue number	F (prot)	F(prot)/F(p=0.05)
1	0.206888	0.0512098
2	0.926516	0.229336
3	0.840178	0.207965
4	0.0800983	0.0198263
5	0.496952	0.123008
6	2.64459	0.654603
7	1.65366	0.409323
8	0.066254	0.0163995
9	5.76271	1.42641
10	2.67154	0.661272
11	12.1307	3.00266
12	14.1664	3.50652
13	0.128892	0.0319039
14	3.58666	0.887787
15	0.00129197	0.000319795
16	0.729762	0.180634
17	14.6258	3.62026
18	1.87702	0.464609
19	0.586349	0.145136
20	8.10238	2.00554
21	14.3643	3.55552
22	3.81304	0.943823
23	7.02588	1.73908
24	8.6011	2.12899
25	13.4716	3.33455
26	5.49046	1.35902
27	0.419071	0.10373
28	0.083205	0.0205953
29	1.50444	0.372387
30	1.76151	0.436017
31	0.510623	0.126392
32	3.01689	0.746755
33	0.622536	0.154093
34	4.86896	1.20519
35	3.51948	0.871159
36	0.0328346	0.00812736
37	0.756408	0.18723
38	0.136107	0.03369
39	0.0229148	0.00567197
40	0.731828	0.181145
41	0.217298	0.0537865
42	0.227335	0.0562711
43	0.495447	0.122635
44	1.93708	0.479475
45	2.28963	0.566741
46	1.45644	0.360506
47	0.901711	0.223196
48	0.768722	0.190278
49	2.04577	0.506379
50	1.75245	0.433776
51	1.3807	0.341758
52	3.63459	0.899651
53	2.73606	0.677242
54	0.146826	0.036343
55	0.544109	0.13468
56	0.0772086	0.019111
57	0.127318	0.0315144
58	0.124589	0.0308389
59	0.851663	0.210808
60	0.87667	0.216998
61	1.43803	0.355948
62	2.46944	0.611248
63	0.168792	0.0417801
64	0.796748	0.197215
65	9.19727	2.27655
66	6.46386	1.59997
67	4.92811	1.21983
68	2.98636	0.739197
69	2.73545	0.677091
70	1.60971	0.398443
71	1.3455	0.333045
72	1.00648	0.249129
73	1.79744	0.444911
74	1.1749	0.290816
75	0.643534	0.159291
76	0.0311996	0.00772268
77	0.752743	0.186323
78	6.2266	1.54124
79	16.7554	4.14737
80	9.08396	2.24851
81	26.8448	6.64475
82	22.0985	5.46994
83	9.06301	2.24332
84	17.0459	4.21929
85	15.4417	3.82221
86	0.101764	0.0251891
87	0.309228	0.0765415
88	0.764652	0.18927
89	7.68158	1.90138
90	1.01251	0.250621
91	6.59175	1.63162
92	21.5552	5.33545
93	37.6968	9.3309
94	15.968	3.95248
95	0.541847	0.13412
96	4.722	1.16881
97	15.1097	3.74001
98	7.68894	1.9032
99	51.1149	12.6522
100	3.98522	0.98644
101	4.35075	1.07692
102	3.76819	0.93272
103	7.98534	1.97657
104	6.48042	1.60406
105	13.0348	3.22644
106	6.2742	1.55302
107	4.05604	1.00397
108	0.0026228	0.000649207
109	2.52585	0.625211
110	0.597171	0.147815
111	2.69216	0.666377
112	0.129353	0.0320182
113	0.241312	0.0597308
114	0.774589	0.19173
115	13.7149	3.39477
116	13.646	3.37773
117	11.5198	2.85144
118	5.82236	1.44118
119	0.000757747	0.000187561
120	5.31357	1.31524
121	15.7555	3.89988
122	11.1119	2.75047
123	15.4957	3.83556
124	5.90382	1.46134
125	28.8715	7.14642
126	29.24	7.23761
127	15.9319	3.94354
128	5.60265	1.3868
129	1.45893	0.361122
130	0.0270108	0.00668584
131	18.5654	4.59539
132	2.7588	0.682872
133	4.907	1.2146
134	0.127571	0.0315769
135	0.00100601	0.000249012
136	0.372663	0.0922432
137	16.3717	4.05239
138	9.27906	2.2968
139	2.06322	0.510699
140	1.84075	0.455632
141	0.53839	0.133265
142	2.39706	0.593331
143	3.0029	0.743293
144	3.24566	0.803381
145	0.00508071	0.0012576
146	0.498261	0.123332
147	0.0684383	0.0169402
148	2.58395	0.639592
149	1.69283	0.419018
150	0.174025	0.0430755
151	0.218716	0.0541376
152	0.436044	0.107932
153	0.653753	0.16182
154	5.79984	1.4356
155	4.71264	1.16649

## Sheet: RMSDL
	NIP7-ABY						NIP7-FUR
	300K			373K			300K			373K			F-statistics values for three factors and their combinations							F-statistics significance at p=0.05 (0-insignificant, 1-significant)
Residue #	0,1 MPa	50 MPa	100 MPa	0,1 MPa	50 MPa	100 MPa	0,1 MPa	50 MPa	100 MPa	0,1 MPa	50 MPa	100 MPa	F (P)	F (T)	F (Prot)	F (PxT)	F (PxProt)	F (TxProt)	F (PxTxProt)	F (P)	F (T)	F (Prot)	F (PxT)	F (PxProt)	F (TxProt)	F (PxTxProt)
1	1.5899	1.43406	1.63548	1.96391	1.45548	1.59904	1.70393	1.59217	2.13626	2.04623	1.90311	1.92206	1.59682	1.21832	5.057	1.3604	0.582328	0.012262	0.327934	0	0	1	0	0	0	0
2	1.3286	1.23497	1.35574	1.81229	1.28842	1.32665	1.44871	1.44156	1.79729	1.67332	1.5673	1.55087	1.26893	1.13673	3.89189	2.20736	1.14665	0.49566	0.296583	0	0	0	0	0	0	0
3	1.24196	1.14911	1.24135	1.75319	1.19327	1.13847	1.25255	1.24887	1.40357	1.39574	1.28208	1.231	1.84023	0.759829	0.0339614	2.41207	1.19138	0.734561	0.401333	0	0	0	0	0	0	0
4	1.23212	1.13008	1.2321	1.74588	1.169	1.11021	1.18313	1.20242	1.31573	1.33076	1.20507	1.1394	1.98945	0.588634	0.212004	2.55229	1.18705	0.749987	0.370633	0	0	0	0	0	0	0
5	1.21426	1.10293	1.1971	1.7427	1.16164	1.10392	1.12815	1.14834	1.24611	1.27766	1.15182	1.08679	2.1172	0.858418	0.844678	2.42601	1.23508	0.903581	0.365959	0	0	0	0	0	0	0
6	1.23921	1.13423	1.21415	1.77581	1.20735	1.147	1.16866	1.17577	1.25848	1.30009	1.18848	1.13443	2.18855	1.21549	0.928734	2.21525	1.26304	1.04814	0.461048	0	0	0	0	0	0	0
7	1.26504	1.18064	1.25408	1.78942	1.24705	1.18691	1.23179	1.23515	1.30476	1.34517	1.24454	1.20354	2.09763	1.25781	0.542985	2.16959	1.22184	1.06679	0.56689	0	0	0	0	0	0	0
8	1.20989	1.15494	1.20752	1.66289	1.21194	1.1624	1.1801	1.15931	1.23007	1.2824	1.19956	1.17088	2.18317	1.89609	0.946126	2.16245	1.12962	0.9183	0.709247	0	0	0	0	0	0	0
9	1.26019	1.21357	1.23735	1.61241	1.27863	1.22646	1.21458	1.18399	1.23396	1.2972	1.23474	1.21513	2.52685	3.07163	2.28214	1.91731	1.16488	0.964161	0.756604	0	0	0	0	0	0	0
10	1.27698	1.29207	1.28906	1.51651	1.32804	1.28202	1.26889	1.24234	1.26266	1.31844	1.28421	1.27525	2.23014	4.7546	3.79799	2.23167	0.792595	0.926536	1.41374	0	1	0	0	0	0	0
11	1.28933	1.31613	1.29981	1.40208	1.34018	1.2954	1.29763	1.28783	1.28773	1.33107	1.30913	1.30903	1.15555	4.07471	1.36168	1.29861	0.367976	0.297854	0.829967	0	1	0	0	0	0	0
12	1.30831	1.35879	1.3445	1.38902	1.35836	1.31684	1.36125	1.36056	1.35142	1.3841	1.35953	1.36578	0.353867	0.735069	1.06378	1.15716	0.22824	0.0251654	0.702587	0	0	0	0	0	0	0
13	1.29855	1.38615	1.37358	1.37694	1.35599	1.32385	1.3948	1.39995	1.3828	1.40619	1.3821	1.39328	0.217374	0.000570694	5.33454	1.59934	0.493535	0.00273806	1.10884	0	0	1	0	0	0	0
14	1.33926	1.4433	1.42269	1.41295	1.40385	1.37414	1.47568	1.47853	1.4551	1.4722	1.45208	1.46576	0.393808	0.0891651	12.8643	1.22667	0.766394	0.00194187	1.14229	0	0	1	0	0	0	0
15	1.34549	1.4556	1.43162	1.41492	1.41892	1.3902	1.51596	1.51896	1.50067	1.50763	1.49129	1.51065	0.580978	0.0918264	26.406	0.968153	0.936597	0.0229263	0.991586	0	0	1	0	0	0	0
16	1.33962	1.47742	1.42317	1.41039	1.4345	1.4179	1.53469	1.5385	1.53079	1.54033	1.53024	1.54844	1.20702	0.0924377	33.8792	0.79789	1.38715	0.00372063	0.583261	0	0	1	0	0	0	0
17	1.33073	1.47171	1.40494	1.39978	1.43447	1.4288	1.50717	1.50726	1.50674	1.52259	1.52129	1.53927	1.4454	0.838282	24.3361	0.566968	1.42134	0.00241021	0.505645	0	0	1	0	0	0	0
18	1.32046	1.46578	1.38818	1.39353	1.43108	1.43504	1.50036	1.49694	1.50578	1.51707	1.52212	1.53918	1.58613	1.48555	24.1609	0.519212	1.42521	0.00570001	0.597586	0	0	1	0	0	0	0
19	1.26471	1.39399	1.30844	1.33464	1.36305	1.36866	1.45772	1.45667	1.46578	1.46919	1.4765	1.48671	1.21862	1.35556	35.8732	0.504513	1.0492	0.130509	0.603117	0	0	1	0	0	0	0
20	1.14782	1.24746	1.15463	1.21909	1.23974	1.24733	1.35482	1.34716	1.36387	1.37411	1.37842	1.38312	0.610307	3.03216	53.0358	0.378633	0.799517	0.443581	0.634217	0	0	1	0	0	0	0
21	1.10952	1.19203	1.09346	1.18051	1.19884	1.20467	1.29203	1.2699	1.30643	1.33138	1.33072	1.33074	0.286883	5.79586	45.8981	0.208434	0.944545	0.245515	0.891764	0	1	1	0	0	0	0
22	1.09367	1.1557	1.05346	1.1667	1.17754	1.17953	1.25131	1.20898	1.2682	1.3073	1.30123	1.29477	0.0947357	8.76891	36.3004	0.06349	1.09536	0.119094	1.21248	0	1	1	0	0	0	0
23	1.07392	1.10509	1.00857	1.15631	1.15187	1.14588	1.22496	1.17367	1.23404	1.28944	1.282	1.26902	0.302152	11.6678	35.8635	0.0261642	0.880003	0.178652	1.04507	0	1	1	0	0	0	0
24	1.09631	1.08174	1.05507	1.18592	1.16431	1.13574	1.22845	1.22431	1.21059	1.2853	1.2955	1.24711	0.55523	5.31177	18.1768	0.034258	0.0469783	0.237717	0.0253346	0	1	1	0	0	0	0
25	1.48394	1.37151	1.46759	1.55398	1.4913	1.44395	1.56387	1.67355	1.48448	1.52688	1.53989	1.44296	0.925877	0.0273569	2.27763	0.093754	1.30867	1.85396	0.549634	0	0	0	0	0	0	0
26	1.7582	1.58944	1.82022	1.86669	1.78687	1.75673	1.81638	1.93425	1.66152	1.74371	1.71226	1.60622	0.604001	0.0803561	0.074896	0.126596	1.76422	2.43898	0.957334	0	0	0	0	0	0	0
27	1.82906	1.62732	1.89406	1.91666	1.83558	1.77755	1.91348	2.06632	1.72368	1.77698	1.75561	1.63994	0.787728	0.791856	0.000113147	0.11318	2.17916	3.2316	1.46463	0	0	0	0	0	0	0
28	1.8292	1.61161	1.8934	1.9111	1.82681	1.76596	1.92246	2.08778	1.72011	1.77628	1.7544	1.63775	0.838318	0.947051	0.0226912	0.0999448	2.34902	3.29435	1.63033	0	0	0	0	0	0	0
29	1.81654	1.6037	1.89549	1.89581	1.81528	1.75851	1.91194	2.08038	1.70771	1.77303	1.74838	1.63519	0.729571	0.901575	0.0301852	0.101251	2.35041	2.88851	1.65003	0	0	0	0	0	0	0
30	1.80812	1.60105	1.89853	1.88453	1.80641	1.75293	1.90089	2.07275	1.69931	1.76793	1.74222	1.63	0.649227	0.917307	0.0220755	0.110338	2.3543	2.6097	1.64141	0	0	0	0	0	0	0
31	1.80065	1.59431	1.89244	1.87536	1.80046	1.75033	1.89083	2.06515	1.6859	1.75245	1.73212	1.621	0.610397	0.912047	0.00663054	0.0893405	2.38473	2.62976	1.64616	0	0	0	0	0	0	0
32	1.79393	1.58581	1.87912	1.87504	1.79893	1.74966	1.87425	2.05688	1.67097	1.7334	1.71796	1.60563	0.61819	0.827428	0.0031304	0.07827	2.40068	2.88275	1.63159	0	0	0	0	0	0	0
33	1.79713	1.59309	1.87475	1.8811	1.81103	1.76254	1.8606	2.04845	1.67021	1.7348	1.71599	1.60365	0.622229	0.669784	0.0440311	0.083971	2.3821	3.04456	1.59976	0	0	0	0	0	0	0
34	1.77269	1.5676	1.81664	1.85889	1.79511	1.75864	1.80898	1.97856	1.65788	1.71186	1.67663	1.5779	0.633014	0.355907	0.177571	0.0864014	2.19193	3.85256	1.43916	0	0	0	0	0	0	0
35	1.50655	1.3685	1.53105	1.62267	1.58321	1.56223	1.53684	1.62377	1.45378	1.53917	1.48444	1.41285	0.629599	0.467439	0.209853	0.176141	1.52316	4.02137	0.958246	0	0	0	0	0	0	0
36	1.20237	1.1161	1.10776	1.29437	1.26089	1.20512	1.2234	1.31099	1.26323	1.34179	1.29173	1.22148	2.81813	7.86851	11.1463	0.925065	0.983762	3.93211	1.64953	0	1	1	0	0	0	0
37	1.06957	1.03595	0.945016	1.24897	1.19172	1.17471	1.05169	1.0988	1.18168	1.36303	1.245	1.17057	1.86657	36.5909	7.0798	2.08679	0.582116	0.501904	3.8004	0	1	1	0	0	0	1
38	1.0656	1.04443	0.928624	1.28267	1.20863	1.18387	1.05728	1.0916	1.20142	1.40509	1.26331	1.18213	2.15372	36.4851	6.69659	2.40867	0.754168	0.524487	3.65632	0	1	1	0	0	0	1
39	1.10991	1.09233	0.967987	1.35819	1.26201	1.23533	1.12566	1.1622	1.26927	1.47905	1.32381	1.23286	2.37856	31.1027	7.38373	2.53261	0.623055	0.980903	3.06978	0	1	1	0	0	0	0
40	1.15815	1.13893	1.01706	1.42243	1.32368	1.29699	1.17988	1.21653	1.32598	1.55618	1.38316	1.28663	2.54272	32.8516	7.55677	2.76708	0.506937	1.09867	3.17515	0	1	1	0	0	0	0
41	1.21116	1.20264	1.07208	1.50897	1.41191	1.37035	1.22024	1.26445	1.42372	1.66203	1.44977	1.36909	1.96792	34.2052	6.75281	3.49359	0.920588	0.977034	3.45306	0	1	1	1	0	0	1
42	1.43757	1.51928	1.19654	1.77643	1.7175	1.71221	1.32108	1.35564	1.63146	1.86709	1.70623	1.61151	0.441121	34.5576	0.165454	1.24014	1.90803	0.287927	4.77171	0	1	0	0	0	0	1
43	1.55969	1.70497	1.31965	2.01758	1.87215	1.91512	1.4251	1.43753	1.8521	2.34697	1.88395	1.76953	1.25277	35.1351	0.594556	3.77179	1.82514	0.0237518	6.30604	0	1	0	1	0	0	1
44	1.67785	1.90022	1.43358	2.19105	2.08249	2.08106	1.51985	1.53174	2.03919	2.74031	2.09836	2.01313	1.12811	37.1853	1.282	4.29009	2.63887	0.674553	6.04022	0	1	0	1	0	0	1
45	1.8836	2.22384	1.57287	2.46745	2.46667	2.31792	1.68056	1.67104	2.2435	3.08812	2.50822	2.25521	0.938739	33.2963	0.600989	2.79405	2.44418	1.06525	4.81641	0	1	0	0	0	0	1
46	1.89773	2.26211	1.59072	2.55498	2.70859	2.37064	1.72662	1.67962	2.29088	3.303	2.73781	2.38119	0.988346	32.3164	0.82054	2.1247	2.20086	1.07677	3.32924	0	1	0	0	0	0	1
47	1.94262	2.32646	1.63938	2.61112	2.94377	2.43319	1.82931	1.7127	2.38198	3.45469	2.92723	2.51358	0.924362	28.6061	0.955074	1.63011	2.22655	0.891924	2.4313	0	1	0	0	0	0	0
48	1.98325	2.37159	1.6618	2.70008	3.17855	2.49246	1.8715	1.70921	2.43745	3.69236	3.17659	2.68032	0.95089	28.1376	1.13046	1.48451	2.04838	1.12467	1.8752	0	1	0	0	0	0	0
49	2.03268	2.43926	1.72578	2.78944	3.32283	2.58396	1.91915	1.7173	2.50729	3.84911	3.31493	2.76451	0.892244	27.8446	0.979256	1.54338	2.00014	1.16694	1.79414	0	1	0	0	0	0	0
50	2.07806	2.5254	1.78942	2.87277	3.4723	2.67511	1.97927	1.76451	2.54659	3.91752	3.3946	2.82035	0.99403	28.8445	0.70271	1.554	2.14252	1.01706	1.71293	0	1	0	0	0	0	0
51	2.08462	2.56626	1.79916	2.91519	3.51812	2.71395	1.98699	1.76042	2.53187	3.96146	3.42495	2.83252	1.09389	30.2263	0.556961	1.55258	2.22565	1.05932	1.72824	0	1	0	0	0	0	0
52	1.98527	2.43941	1.76471	2.80278	3.39272	2.57853	1.94293	1.71195	2.42875	3.88489	3.32461	2.73525	1.10874	29.2802	0.799276	1.69633	2.12444	1.1483	1.49407	0	1	0	0	0	0	0
53	1.90292	2.32961	1.6925	2.64652	3.29436	2.44891	1.87315	1.64707	2.2845	3.62065	3.21881	2.64329	1.12514	26.8161	0.672313	1.3912	1.88633	1.04612	1.11253	0	1	0	0	0	0	0
54	1.78907	2.1703	1.59352	2.49566	3.16474	2.30776	1.78435	1.54024	2.10654	3.32511	3.06015	2.4528	1.24046	25.1827	0.415807	1.33483	1.63401	0.730586	0.86872	0	1	0	0	0	0	0
55	1.53848	1.81323	1.43581	2.19316	2.89063	2.04934	1.59649	1.33311	1.85305	2.97136	2.72811	2.20581	1.03435	27.148	0.534487	1.63195	1.69572	0.548136	0.662254	0	1	0	0	0	0	0
56	1.47824	1.72241	1.39064	2.02434	2.65011	1.93069	1.49403	1.24767	1.73659	2.66084	2.4606	2.02353	0.928937	26.9603	0.224206	1.65736	1.84326	0.524504	0.717405	0	1	0	0	0	0	0
57	1.39386	1.61196	1.32862	1.89998	2.3492	1.81032	1.3465	1.17366	1.5751	2.41066	2.19482	1.83284	0.924684	32.4046	0.0381786	1.72693	1.85558	0.747875	0.924794	0	1	0	0	0	0	0
58	1.32188	1.54021	1.31755	1.73836	1.96164	1.70801	1.27573	1.17166	1.47338	2.01157	1.80716	1.56649	0.769598	41.3777	0.452744	2.23981	2.55815	0.318071	1.86301	0	1	0	0	0	0	0
59	1.23237	1.41623	1.25312	1.55761	1.64053	1.54418	1.19967	1.15716	1.35396	1.63554	1.49598	1.39774	0.224641	31.818	1.88668	1.578	1.95308	0.00565688	1.49714	0	1	0	0	0	0	0
60	1.17029	1.26142	1.19435	1.46873	1.41433	1.40565	1.16408	1.15541	1.3625	1.52162	1.37536	1.35712	0.260199	29.6135	0.008829	3.01629	1.08838	0.159216	1.52092	0	1	0	0	0	0	0
61	1.22721	1.23818	1.31832	1.48293	1.36675	1.38972	1.29051	1.2846	1.58328	1.44956	1.36645	1.42672	2.78156	5.02362	2.4614	3.26468	1.20341	2.37545	0.452811	0	1	0	1	0	0	0
62	1.37897	1.34433	1.46874	1.7035	1.50501	1.50073	1.48407	1.43829	1.897	1.63222	1.4989	1.62367	2.77851	1.51813	3.35497	2.91601	1.79806	2.50803	0.239269	0	0	0	0	0	0	0
63	1.54188	1.44639	1.60927	1.89741	1.63775	1.63843	1.71685	1.64833	2.18108	1.87926	1.70003	1.91137	2.89903	1.22678	7.2566	2.0034	1.86101	1.80708	0.0891872	0	0	1	0	0	0	0
64	1.65724	1.53211	1.72116	2.05314	1.75283	1.74263	1.8888	1.82014	2.39523	2.05802	1.84814	2.08972	2.81175	1.00432	9.63461	1.97694	1.86804	1.99318	0.0523213	0	0	1	0	0	0	0
65	1.78773	1.68825	1.89357	2.20381	1.89728	1.88671	2.05835	2.02036	2.57557	2.2343	2.00948	2.24959	2.50833	0.68546	10.5039	2.1178	1.53111	1.98951	0.0270217	0	0	1	0	0	0	0
66	1.83412	1.74108	1.95971	2.26159	1.95387	1.9334	2.12794	2.10813	2.64577	2.30635	2.07836	2.31191	2.32982	0.585367	11.4324	2.24063	1.3994	2.03399	0.0122428	0	0	1	0	0	0	0
67	1.87532	1.79289	2.01942	2.30376	1.99244	1.97013	2.17342	2.16423	2.69243	2.34764	2.1189	2.35104	2.27989	0.424604	11.3539	2.35041	1.33038	1.98203	0.00594041	0	0	1	0	0	0	0
68	1.88001	1.79535	2.02018	2.31232	1.99864	1.9742	2.17379	2.16333	2.69343	2.34653	2.11803	2.35144	2.26766	0.442476	10.95	2.33382	1.35954	2.03407	0.00581204	0	0	1	0	0	0	0
69	1.86541	1.78893	2.01147	2.29433	1.98468	1.96395	2.14781	2.13905	2.66756	2.31559	2.09338	2.32674	2.26052	0.406326	10.0354	2.30806	1.34292	2.00309	0.00650312	0	0	1	0	0	0	0
70	1.82434	1.76805	1.98165	2.2283	1.9265	1.92119	2.09225	2.08431	2.60672	2.24334	2.03276	2.26906	2.37533	0.232869	9.42462	2.28231	1.33584	1.83238	0.0116166	0	0	1	0	0	0	0
71	1.77212	1.70094	1.89474	2.14093	1.86804	1.86229	2.00505	2.00036	2.4709	2.15811	1.9642	2.18327	2.28719	0.430269	9.25092	2.06978	1.34348	1.76657	0.00856141	0	0	1	0	0	0	0
72	1.64143	1.59564	1.77148	1.94289	1.72963	1.72339	1.86728	1.8984	2.22815	2.00082	1.83138	2.01276	1.9693	0.319299	11.5495	2.05612	0.968141	1.61421	0.00626551	0	0	1	0	0	0	0
73	1.48055	1.4909	1.63742	1.74889	1.60508	1.59025	1.65037	1.72367	1.92499	1.7685	1.64034	1.73806	1.35012	0.324059	7.69471	2.80791	0.456914	2.29376	0.0274284	0	0	1	0	0	0	0
74	1.34197	1.39711	1.51397	1.55571	1.47156	1.46529	1.43922	1.54161	1.61831	1.54349	1.45443	1.49778	0.861263	0.320076	2.1084	3.20905	0.0394573	2.03327	0.105432	0	0	0	1	0	0	0
75	1.16124	1.21035	1.30264	1.3293	1.28778	1.28141	1.20733	1.28993	1.33705	1.30355	1.25543	1.27597	1.12826	1.79365	0.330537	3.27653	0.0200521	1.77311	0.138791	0	0	0	1	0	0	0
76	1.10281	1.1552	1.22953	1.23962	1.22426	1.238	1.12251	1.17584	1.24549	1.22097	1.19953	1.22345	2.66721	5.24699	0.000139593	2.48178	0.00150707	0.692373	0.00877074	0	1	0	0	0	0	0
77	1.05017	1.08587	1.13937	1.15799	1.174	1.19558	1.05048	1.07581	1.16422	1.15573	1.15151	1.17426	3.33673	12.2363	0.0597778	1.04356	0.0706742	0.233301	0.0977132	1	1	0	0	0	0	0
78	1.04987	1.09374	1.13777	1.13738	1.1788	1.2086	1.08112	1.09462	1.19533	1.17858	1.1819	1.20703	4.42824	12.1205	1.09891	0.58626	0.240127	0.138245	0.269166	1	1	0	0	0	0	0
79	1.09894	1.14831	1.17646	1.16115	1.21852	1.2518	1.13086	1.13344	1.23239	1.22351	1.22943	1.25305	4.27901	10.891	1.36209	0.266815	0.462369	0.000150094	0.430212	1	1	0	0	0	0	0
80	1.14477	1.20636	1.22928	1.18008	1.24686	1.27923	1.17241	1.17521	1.26398	1.26449	1.26906	1.29167	4.49137	7.51612	1.47326	0.187336	0.717988	0.503688	0.390606	1	1	0	0	0	0	0
81	1.19172	1.27451	1.29654	1.18468	1.26351	1.29588	1.19123	1.20206	1.27289	1.27818	1.28359	1.30784	5.40626	2.28982	0.0563208	0.116869	1.13252	3.31071	0.223115	1	0	0	0	0	0	0
82	1.25176	1.34777	1.37019	1.20713	1.29365	1.32135	1.23736	1.24563	1.31093	1.31227	1.31896	1.34391	6.12865	0.0801317	0.0368238	0.123375	1.62868	7.66588	0.126534	1	0	0	0	0	1	0
83	1.23536	1.34102	1.37264	1.17171	1.25418	1.28017	1.24971	1.26554	1.31368	1.30988	1.31249	1.34367	6.84839	0.855016	1.49386	0.202966	1.95296	11.0289	0.00876425	1	0	0	0	0	1	0
84	1.19954	1.3103	1.34878	1.12732	1.20105	1.22508	1.23212	1.25007	1.29054	1.28871	1.28788	1.31874	7.09364	2.76346	5.43379	0.417738	2.20695	15.1735	0.0368697	1	0	1	0	0	1	0
85	1.1699	1.27978	1.31548	1.08864	1.14999	1.17041	1.21239	1.23436	1.26329	1.25504	1.24752	1.2817	6.04192	6.77818	8.74009	0.594613	2.00768	15.7958	0.100203	1	1	1	0	0	1	0
86	1.15929	1.27282	1.28956	1.06695	1.10782	1.12607	1.2155	1.25245	1.25018	1.23693	1.21783	1.25701	3.10246	11.9878	10.9035	0.846212	1.20776	11.2851	0.166454	0	1	1	0	0	1	0
87	1.16027	1.28166	1.29035	1.06957	1.09513	1.11709	1.29151	1.35601	1.31572	1.28696	1.2597	1.30866	2.10627	15.3766	31.9133	1.30528	0.736133	5.78668	0.300762	0	1	1	0	0	1	0
88	1.20922	1.34424	1.3237	1.11644	1.12679	1.15563	1.49505	1.59402	1.49409	1.4688	1.42946	1.49298	1.15894	14.0527	90.2357	1.82959	0.412489	2.56563	0.364233	0	1	1	0	0	0	0
89	1.24203	1.36872	1.30516	1.17043	1.16688	1.19822	1.64956	1.76626	1.64727	1.64309	1.59969	1.67698	0.678858	6.3052	147.31	1.94337	0.0700568	1.29165	0.187128	0	1	1	0	0	0	0
90	1.25173	1.38552	1.28361	1.25479	1.23495	1.28207	1.7212	1.84953	1.73434	1.75409	1.70239	1.78858	0.510704	0.815206	152.335	2.18651	0.0204401	0.14787	0.038331	0	0	1	0	0	0	0
91	1.19096	1.32391	1.20158	1.26568	1.23268	1.28917	1.73056	1.87261	1.75578	1.78286	1.71995	1.81359	0.394325	0.0133491	164.884	2.3728	0.022377	0.211676	0.0211277	0	0	1	0	0	0	0
92	1.15199	1.26571	1.10947	1.26352	1.21904	1.2845	1.73691	1.87556	1.76227	1.80469	1.74721	1.84249	0.264464	0.984488	176.491	2.31264	0.0921702	0.708959	0.0308198	0	0	1	0	0	0	0
93	1.28952	1.34048	1.16991	1.38042	1.32882	1.38426	1.83029	1.9483	1.85584	1.93288	1.88746	1.97251	0.157642	2.83066	173.017	1.74895	0.344337	0.25317	0.124794	0	0	1	0	0	0	0
94	1.41641	1.4111	1.25073	1.47806	1.42166	1.46171	1.88594	2.00435	1.91709	2.01883	1.97338	2.0531	0.200933	3.62908	155.678	1.36599	0.615295	0.0273806	0.235321	0	0	1	0	0	0	0
95	1.46419	1.43959	1.2735	1.52506	1.46516	1.50132	1.9353	2.0477	1.96484	2.08347	2.03851	2.11301	0.279359	4.64057	158.428	1.24643	0.722862	0.00943598	0.287276	0	1	1	0	0	0	0
96	1.54242	1.48149	1.29897	1.59433	1.52301	1.54922	2.02828	2.12576	2.05655	2.19305	2.15449	2.21849	0.521468	5.8852	172.694	1.06313	1.06272	0.00166355	0.373023	0	1	1	0	0	0	0
97	1.64521	1.53984	1.34533	1.68121	1.59297	1.60643	2.07518	2.15911	2.10802	2.28264	2.24978	2.29668	0.889731	7.69234	155.258	0.802091	1.47583	0.20475	0.491428	0	1	1	0	0	0	0
98	1.73138	1.56659	1.37367	1.73596	1.632	1.61944	2.08134	2.15751	2.11848	2.31964	2.28995	2.31316	1.38428	7.28414	122.999	0.468673	1.83047	0.58477	0.576273	0	1	1	0	0	0	0
99	1.78388	1.57129	1.41597	1.75457	1.63976	1.59879	2.05064	2.13779	2.08748	2.28871	2.25871	2.25651	1.67307	4.65468	90.9677	0.195477	1.85226	0.775108	0.536337	0	1	1	0	0	0	0
100	1.87576	1.58624	1.49285	1.75091	1.62385	1.53767	2.15028	2.27613	2.16613	2.34665	2.31478	2.29017	1.93491	0.6379	86.0115	0.0574824	1.81737	1.02547	0.531866	0	0	1	0	0	0	0
101	1.96105	1.6271	1.57567	1.77232	1.63404	1.5265	2.2378	2.37677	2.23955	2.39214	2.36758	2.32727	2.09788	2.14138e-05	85.7283	0.0232448	1.93499	1.24791	0.565421	0	0	1	0	0	0	0
102	2.03574	1.73409	1.72235	1.8216	1.67338	1.56277	2.37834	2.57539	2.36263	2.4859	2.44318	2.40894	1.73676	0.888832	87.8835	0.0361075	1.59253	1.08519	0.638989	0	0	1	0	0	0	0
103	2.04562	1.81646	1.81584	1.83518	1.67852	1.57907	2.4669	2.71844	2.42994	2.52557	2.46091	2.44487	1.34876	2.81128	86.8984	0.224458	1.20101	0.765095	0.687391	0	0	1	0	0	0	0
104	2.09268	1.9453	1.9402	1.88494	1.71619	1.64173	2.63292	2.93035	2.57624	2.63824	2.55928	2.56661	0.951857	5.04129	89.6015	0.52039	0.875904	0.529461	0.648413	0	1	1	0	0	0	0
105	2.13872	2.03408	2.05209	1.9136	1.74947	1.67872	2.71698	3.04303	2.64995	2.68619	2.59748	2.62196	0.702227	7.0496	82.5896	0.64855	0.717951	0.525391	0.742276	0	1	1	0	0	0	0
106	2.12454	2.05511	2.09486	1.90695	1.74782	1.67978	2.70585	3.05173	2.62509	2.64393	2.54623	2.58034	0.591016	8.41382	72.1157	0.770931	0.650661	0.375244	0.863602	0	1	1	0	0	0	0
107	2.12756	2.1053	2.15571	1.90935	1.7611	1.69532	2.73804	3.09376	2.6332	2.62306	2.51959	2.56665	0.506572	10.3004	63.6164	0.868139	0.550084	0.232336	0.951868	0	1	1	0	0	0	0
108	2.07377	2.08342	2.14266	1.8633	1.72301	1.66748	2.66452	3.02261	2.55136	2.52559	2.42058	2.47935	0.445742	11.6661	57.0318	0.991365	0.54265	0.183412	1.05289	0	1	1	0	0	0	0
109	1.99931	2.03332	2.09262	1.80091	1.66067	1.62279	2.58137	2.92969	2.45868	2.42631	2.32355	2.39645	0.389579	12.4427	54.6302	1.11427	0.544785	0.169237	1.11035	0	1	1	0	0	0	0
110	1.87538	1.96089	2.0127	1.71989	1.59126	1.58163	2.42685	2.74622	2.29668	2.26455	2.17325	2.26051	0.303733	11.7016	46.0265	1.25203	0.499667	0.133816	1.09362	0	1	1	0	0	0	0
111	1.79431	1.9262	1.96648	1.66898	1.55013	1.55956	2.37425	2.67767	2.23048	2.20567	2.11849	2.21878	0.305776	11.4127	47.4448	1.45811	0.496	0.119824	1.14807	0	1	1	0	0	0	0
112	1.86927	1.98998	2.10387	1.64339	1.54818	1.56918	2.73076	2.89078	2.51226	2.32944	2.2903	2.37214	0.0975548	22.4131	79.0223	0.631323	0.62886	0.0149019	1.28725	0	1	1	0	0	0	0
113	1.97443	2.10132	2.21698	1.65158	1.55841	1.59268	2.90534	3.03104	2.63504	2.39754	2.3808	2.45285	0.0877808	27.2428	75.3551	0.478689	0.661671	0.0763438	1.19219	0	1	1	0	0	0	0
114	1.9753	2.11055	2.22918	1.61246	1.51954	1.56391	2.94887	3.04002	2.64625	2.45775	2.45295	2.51311	0.0752878	25.4396	80.9175	0.400591	0.719865	0.528035	1.16312	0	1	1	0	0	0	0
115	1.97792	2.09603	2.19515	1.66367	1.53762	1.59825	2.94872	3.03715	2.63807	2.56215	2.52353	2.58198	0.086368	18.8985	87.6067	0.506886	0.722022	0.846115	1.02075	0	1	1	0	0	0	0
116	1.95594	2.0825	2.16275	1.65055	1.51353	1.59093	2.96422	3.05124	2.65112	2.61252	2.55689	2.61701	0.0930928	16.8644	94.1544	0.587145	0.712304	0.998314	0.888364	0	1	1	0	0	0	0
117	1.84952	1.97082	2.05111	1.54686	1.40954	1.50011	2.87161	2.95199	2.5767	2.5282	2.46688	2.52374	0.0685659	16.9451	100.449	0.574829	0.718087	0.914469	0.77431	0	1	1	0	0	0	0
118	1.77948	1.9218	2.0027	1.48601	1.35295	1.45684	2.8272	2.89719	2.53732	2.48099	2.41586	2.47303	0.0398976	16.9662	101.725	0.582149	0.769137	0.855076	0.738371	0	1	1	0	0	0	0
119	1.74479	1.90317	1.98573	1.44774	1.32217	1.4333	2.8068	2.87059	2.51895	2.45987	2.3937	2.45027	0.0258618	17.1909	102.177	0.577601	0.819808	0.92202	0.720967	0	1	1	0	0	0	0
120	1.77234	1.9306	1.99931	1.46699	1.34348	1.45128	2.82656	2.8868	2.53683	2.48141	2.41366	2.47145	0.0350632	17.2639	102.121	0.589572	0.771064	0.991018	0.691151	0	1	1	0	0	0	0
121	1.79733	1.95484	2.00246	1.49036	1.36816	1.47287	2.82937	2.89406	2.56022	2.50116	2.43039	2.49247	0.0385711	17.2889	104.84	0.628683	0.66056	1.05383	0.612046	0	1	1	0	0	0	0
122	1.72742	1.89543	1.84733	1.5137	1.37516	1.47948	2.45598	2.63934	2.29352	2.38527	2.26976	2.35852	0.157764	11.3743	108.58	1.85444	0.456655	2.7518	0.426611	0	1	1	0	0	0	0
123	1.63783	1.78848	1.69101	1.5556	1.42692	1.50702	2.21612	2.43478	2.15051	2.32758	2.18775	2.28821	0.255278	3.29209	134.437	3.06433	0.180562	3.33689	0.275686	0	0	1	0	0	0	0
124	1.65762	1.78967	1.60839	1.67777	1.58605	1.6339	2.1838	2.38646	2.17782	2.38974	2.23995	2.33202	0.481607	0.0311671	141.916	3.0922	0.00656593	1.38866	0.125422	0	0	1	0	0	0	0
125	1.63282	1.77974	1.55853	1.64888	1.58551	1.61936	2.18169	2.35296	2.18628	2.32111	2.20269	2.28065	0.61452	0.012287	147.201	2.68562	0.0821657	0.433713	0.0778282	0	0	1	0	0	0	0
126	1.59599	1.73862	1.51118	1.60925	1.56012	1.58422	2.10875	2.26862	2.13056	2.22553	2.12076	2.1921	0.645763	0.0448326	139.791	2.47551	0.175258	0.177002	0.119498	0	0	1	0	0	0	0
127	1.61677	1.7609	1.52491	1.63236	1.58069	1.60802	2.15526	2.29981	2.16219	2.28624	2.18152	2.25506	0.621307	0.00645543	145.596	2.36056	0.178841	0.389622	0.0931428	0	0	1	0	0	0	0
128	1.62877	1.76913	1.53299	1.65181	1.59522	1.62457	2.20215	2.34176	2.20368	2.35402	2.25094	2.32846	0.57897	0.172323	161.926	2.29513	0.179861	0.646828	0.0738639	0	0	1	0	0	0	0
129	1.65344	1.80017	1.55755	1.67823	1.61815	1.64781	2.27379	2.41773	2.26532	2.42617	2.32024	2.40149	0.614878	0.155587	173.98	2.35933	0.157411	0.672818	0.0506142	0	0	1	0	0	0	0
130	1.64546	1.79165	1.55561	1.67641	1.6185	1.64733	2.27579	2.42916	2.26706	2.42393	2.31699	2.39856	0.635169	0.139819	178.185	2.43252	0.127669	0.485217	0.0490437	0	0	1	0	0	0	0
131	1.68131	1.84419	1.61291	1.70643	1.63354	1.67695	2.35909	2.52928	2.32646	2.47789	2.3666	2.44577	0.654014	0.0190549	169.909	2.59961	0.0277883	0.348224	0.0162522	0	0	1	0	0	0	0
132	1.67985	1.85988	1.62789	1.71417	1.62673	1.68424	2.41852	2.58817	2.34563	2.48755	2.38256	2.45297	0.635072	0.207273	141.233	2.32118	0.00506023	0.0901413	0.00304603	0	0	1	0	0	0	0
133	1.67824	1.86932	1.67914	1.69254	1.59419	1.65814	2.5235	2.70904	2.4213	2.53594	2.42713	2.49202	0.490576	1.23945	130.827	1.90377	0.0597631	0.0370331	0.0495961	0	0	1	0	0	0	0
134	1.75304	1.97823	1.87571	1.76298	1.61802	1.7403	2.58131	2.82846	2.45313	2.51132	2.39692	2.47587	0.312703	4.6201	101.417	2.48158	0.427665	0.000236912	0.27171	0	1	1	0	0	0	0
135	1.91741	2.17149	2.12369	1.91109	1.7573	1.93013	2.77374	3.08209	2.64267	2.64979	2.52124	2.60802	0.247661	6.62127	74.2797	2.38488	0.731734	0.0413505	0.317784	0	1	1	0	0	0	0
136	2.0965	2.3824	2.35573	2.0771	1.90673	2.08738	3.04533	3.39785	2.89972	2.89857	2.75544	2.84252	0.251576	7.39737	69.4806	2.22607	0.785133	0.0196418	0.369562	0	1	1	0	0	0	0
137	2.2255	2.52501	2.50978	2.17182	1.99491	2.16064	3.18333	3.58191	3.02946	3.01983	2.86395	2.95171	0.288487	8.7992	62.4941	2.18864	0.784011	0.00169712	0.445243	0	1	1	0	0	0	0
138	2.37653	2.65519	2.67023	2.26864	2.07794	2.22293	3.38134	3.83151	3.21932	3.15376	2.9882	3.07292	0.291955	11.7727	61.616	2.05526	0.802002	0.0153545	0.554119	0	1	1	0	0	0	0
139	2.47924	2.74228	2.78464	2.33819	2.13424	2.26744	3.53927	4.02264	3.37234	3.26938	3.09485	3.17534	0.277316	13.4726	62.4241	1.93353	0.821579	0.031364	0.616137	0	1	1	0	0	0	0
140	2.52496	2.79556	2.8466	2.37195	2.15936	2.29543	3.62671	4.12551	3.45496	3.34086	3.15801	3.23952	0.265019	13.8422	62.1349	1.8988	0.822238	0.0289144	0.617332	0	1	1	0	0	0	0
141	2.51233	2.76949	2.84504	2.35433	2.14701	2.26878	3.59423	4.09766	3.42671	3.32037	3.13263	3.21193	0.255636	13.928	61.1045	1.8506	0.852431	0.0165646	0.683238	0	1	1	0	0	0	0
142	2.50416	2.73498	2.82716	2.34107	2.13809	2.23913	3.52065	4.03307	3.36468	3.28523	3.08897	3.16573	0.258452	13.7216	59.421	1.86864	0.872751	0.00171415	0.766589	0	1	1	0	0	0	0
143	2.43267	2.64921	2.75977	2.30574	2.11623	2.20511	3.36178	3.85777	3.2132	3.20246	2.9884	3.06933	0.242173	11.9405	57.1883	2.00219	0.948705	0.00369839	0.887478	0	1	1	0	0	0	0
144	2.31212	2.49327	2.63261	2.22462	2.20046	2.07469	3.2207	3.69218	3.0738	3.20565	2.91579	3.03461	0.410696	6.89801	59.7267	1.54529	0.55397	0.0255265	1.66773	0	1	1	0	0	0	0

## Sheet: RMSDL F(P) plot
F(P) values for RMSDL 3-way ANOVA normalized to F(p=0.05) for each residue; values above 1 are significant
Residue number	F (P)	F(P)/F(p=0.05)
5	1.59682	0.50057
6	1.26893	0.397785
7	1.84023	0.576874
8	1.98945	0.623651
9	2.1172	0.663699
10	2.18855	0.686067
11	2.09763	0.657565
12	2.18317	0.684379
13	2.52685	0.792115
14	2.23014	0.699104
15	1.15555	0.36224
16	0.353867	0.11093
17	0.217374	0.0681423
18	0.393808	0.123451
19	0.580978	0.182125
20	1.20702	0.378378
21	1.4454	0.453104
22	1.58613	0.497219
23	1.21862	0.382011
24	0.610307	0.191319
25	0.286883	0.089932
26	0.0947357	0.0296977
27	0.302152	0.0947184
28	0.55523	0.174053
29	0.925877	0.290243
30	0.604001	0.189342
31	0.787728	0.246937
32	0.838318	0.262796
33	0.729571	0.228706
34	0.649227	0.20352
35	0.610397	0.191347
36	0.61819	0.19379
37	0.622229	0.195056
38	0.633014	0.198437
39	0.629599	0.197366
40	2.81813	0.883426
41	1.86657	0.585131
42	2.15372	0.675147
43	2.37856	0.74563
44	2.54272	0.79709
45	1.96792	0.616904
46	0.441121	0.138283
47	1.25277	0.392718
48	1.12811	0.353638
49	0.938739	0.294276
50	0.988346	0.309826
51	0.924362	0.289769
52	0.95089	0.298085
53	0.892244	0.2797
54	0.99403	0.311608
55	1.09389	0.342914
56	1.10874	0.347567
57	1.12514	0.352708
58	1.24046	0.38886
59	1.03435	0.324247
60	0.928937	0.291203
61	0.924684	0.28987
62	0.769598	0.241253
63	0.224641	0.0704205
64	0.260199	0.081567
65	2.78156	0.871963
66	2.77851	0.871005
67	2.89903	0.908787
68	2.81175	0.881426
69	2.50833	0.786311
70	2.32982	0.73035
71	2.27989	0.714701
72	2.26766	0.710866
73	2.26052	0.708628
74	2.37533	0.744617
75	2.28719	0.716989
76	1.9693	0.617334
77	1.35012	0.423236
78	0.861263	0.269989
79	1.12826	0.353685
80	2.66721	0.836117
81	3.33673	1.046
82	4.42824	1.38816
83	4.27901	1.34138
84	4.49137	1.40795
85	5.40626	1.69475
86	6.12865	1.92121
87	6.84839	2.14683
88	7.09364	2.22371
89	6.04192	1.89402
90	3.10246	0.972559
91	2.10627	0.660274
92	1.15894	0.363304
93	0.678858	0.212808
94	0.510704	0.160095
95	0.394325	0.123613
96	0.264464	0.0829042
97	0.157642	0.0494174
98	0.200933	0.0629884
99	0.279359	0.0875733
100	0.521468	0.16347
101	0.889731	0.278913
102	1.38428	0.433943
103	1.67307	0.524475
104	1.93491	0.606554
105	2.09788	0.657644
106	1.73676	0.544437
107	1.34876	0.422808
108	0.951857	0.298388
109	0.702227	0.220134
110	0.591016	0.185272
111	0.506572	0.1588
112	0.445742	0.139731
113	0.389579	0.122125
114	0.303733	0.095214
115	0.305776	0.0958545
116	0.0975548	0.0305814
117	0.0877808	0.0275175
118	0.0752878	0.0236012
119	0.086368	0.0270746
120	0.0930928	0.0291827
121	0.0685659	0.021494
122	0.0398976	0.0125071
123	0.0258618	0.00810716
124	0.0350632	0.0109916
125	0.0385711	0.0120913
126	0.157764	0.0494559
127	0.255278	0.0800244
128	0.481607	0.150974
129	0.61452	0.192639
130	0.645763	0.202434
131	0.621307	0.194767
132	0.57897	0.181495
133	0.614878	0.192752
134	0.635169	0.199112
135	0.654014	0.20502
136	0.635072	0.199082
137	0.490576	0.153786
138	0.312703	0.0980259
139	0.247661	0.0776365
140	0.251576	0.0788639
141	0.288487	0.0904347
142	0.291955	0.091522
143	0.277316	0.086933
144	0.265019	0.0830782
145	0.255636	0.0801368
146	0.258452	0.0810194
147	0.242173	0.0759163
148	0.410696	0.128745

## Sheet: RMSDL F(T) plot
F(T) values for RMSDL 3-way ANOVA normalized to F(p=0.05) for each residue; values above 1 are significant
Residue number	F (T)	F(T)/F(p=0.05)
5	1.21832	0.301565
6	1.13673	0.28137
7	0.759829	0.188077
8	0.588634	0.145702
9	0.858418	0.21248
10	1.21549	0.300864
11	1.25781	0.31134
12	1.89609	0.469329
13	3.07163	0.760304
14	4.7546	1.17688
15	4.07471	1.00859
16	0.735069	0.181948
17	0.000570694	0.000141261
18	0.0891651	0.0220706
19	0.0918264	0.0227293
20	0.0924377	0.0228806
21	0.838282	0.207495
22	1.48555	0.367711
23	1.35556	0.335534
24	3.03216	0.750535
25	5.79586	1.43462
26	8.76891	2.17052
27	11.6678	2.88807
28	5.31177	1.31479
29	0.0273569	0.00677152
30	0.0803561	0.0198901
31	0.791856	0.196004
32	0.947051	0.234418
33	0.901575	0.223162
34	0.917307	0.227056
35	0.912047	0.225754
36	0.827428	0.204809
37	0.669784	0.165788
38	0.355907	0.0880958
39	0.467439	0.115703
40	7.86851	1.94765
41	36.5909	9.05716
42	36.4851	9.03098
43	31.1027	7.6987
44	32.8516	8.13158
45	34.2052	8.46664
46	34.5576	8.55387
47	35.1351	8.6968
48	37.1853	9.20428
49	33.2963	8.24166
50	32.3164	7.99912
51	28.6061	7.08071
52	28.1376	6.96476
53	27.8446	6.89224
54	28.8445	7.13972
55	30.2263	7.48177
56	29.2802	7.24757
57	26.8161	6.63764
58	25.1827	6.23334
59	27.148	6.71979
60	26.9603	6.67334
61	32.4046	8.02095
62	41.3777	10.242
63	31.818	7.87574
64	29.6135	7.33008
65	5.02362	1.24347
66	1.51813	0.375775
67	1.22678	0.303659
68	1.00432	0.248595
69	0.68546	0.169668
70	0.585367	0.144893
71	0.424604	0.1051
72	0.442476	0.109524
73	0.406326	0.100576
74	0.232869	0.0576408
75	0.430269	0.106502
76	0.319299	0.0790345
77	0.324059	0.0802127
78	0.320076	0.0792268
79	1.79365	0.443973
80	5.24699	1.29876
81	12.2363	3.02878
82	12.1205	3.00013
83	10.891	2.69578
84	7.51612	1.86043
85	2.28982	0.566788
86	0.0801317	0.0198346
87	0.855016	0.211638
88	2.76346	0.684025
89	6.77818	1.67777
90	11.9878	2.96729
91	15.3766	3.80609
92	14.0527	3.47839
93	6.3052	1.56069
94	0.815206	0.201784
95	0.0133491	0.00330423
96	0.984488	0.243685
97	2.83066	0.700657
98	3.62908	0.898287
99	4.64057	1.14866
100	5.8852	1.45673
101	7.69234	1.90404
102	7.28414	1.80301
103	4.65468	1.15215
104	0.6379	0.157896
105	2.14138e-05	5.30045e-06
106	0.888832	0.220008
107	2.81128	0.695862
108	5.04129	1.24784
109	7.0496	1.74495
110	8.41382	2.08263
111	10.3004	2.5496
112	11.6661	2.88766
113	12.4427	3.07987
114	11.7016	2.89643
115	11.4127	2.82493
116	22.4131	5.54779
117	27.2428	6.74327
118	25.4396	6.29694
119	18.8985	4.67785
120	16.8644	4.17435
121	16.9451	4.19434
122	16.9662	4.19957
123	17.1909	4.25518
124	17.2639	4.27324
125	17.2889	4.27942
126	11.3743	2.81542
127	3.29209	0.814873
128	0.0311671	0.00771462
129	0.012287	0.00304134
130	0.0448326	0.0110972
131	0.00645543	0.00159788
132	0.172323	0.0426542
133	0.155587	0.0385116
134	0.139819	0.0346086
135	0.0190549	0.00471657
136	0.207273	0.0513053
137	1.23945	0.306795
138	4.6201	1.14359
139	6.62127	1.63893
140	7.39737	1.83103
141	8.7992	2.17802
142	11.7727	2.91403
143	13.4726	3.33481
144	13.8422	3.4263
145	13.928	3.44754
146	13.7216	3.39643
147	11.9405	2.95557
148	6.89801	1.70743

## Sheet: RMSDL F(Prot) plot
F(prot) values for RMSDL 3-way ANOVA normalized to F(p=0.05) for each residue; values above 1 are significant
Residue number	F (prot)	F(prot)/F(p=0.05)
5	5.057	1.25173
6	3.89189	0.963338
7	0.0339614	0.00840629
8	0.212004	0.0524761
9	0.844678	0.209079
10	0.928734	0.229885
11	0.542985	0.134402
12	0.946126	0.23419
13	2.28214	0.564887
14	3.79799	0.940096
15	1.36168	0.33705
16	1.06378	0.263313
17	5.33454	1.32043
18	12.8643	3.18422
19	26.406	6.53615
20	33.8792	8.38593
21	24.3361	6.02377
22	24.1609	5.98043
23	35.8732	8.87951
24	53.0358	13.1277
25	45.8981	11.3609
26	36.3004	8.98524
27	35.8635	8.87711
28	18.1768	4.49921
29	2.27763	0.563771
30	0.074896	0.0185386
31	0.000113147	2.80068e-05
32	0.0226912	0.00561662
33	0.0301852	0.00747159
34	0.0220755	0.00546424
35	0.00663054	0.00164122
36	0.0031304	0.000774851
37	0.0440311	0.0108988
38	0.177571	0.0439532
39	0.209853	0.0519439
40	11.1463	2.75899
41	7.0798	1.75243
42	6.69659	1.65757
43	7.38373	1.82765
44	7.55677	1.87049
45	6.75281	1.67149
46	0.165454	0.0409539
47	0.594556	0.147167
48	1.282	0.317327
49	0.600989	0.14876
50	0.82054	0.203104
51	0.955074	0.236404
52	1.13046	0.279818
53	0.979256	0.24239
54	0.70271	0.173938
55	0.556961	0.137862
56	0.799276	0.197841
57	0.672313	0.166414
58	0.415807	0.102923
59	0.534487	0.132299
60	0.224206	0.0554965
61	0.0381786	0.00945014
62	0.452744	0.112065
63	1.88668	0.467
64	0.008829	0.0021854
65	2.4614	0.609258
66	3.35497	0.830439
67	7.2566	1.79619
68	9.63461	2.38481
69	10.5039	2.59997
70	11.4324	2.8298
71	11.3539	2.81037
72	10.95	2.71039
73	10.0354	2.48402
74	9.42462	2.33283
75	9.25092	2.28983
76	11.5495	2.8588
77	7.69471	1.90463
78	2.1084	0.52188
79	0.330537	0.0818161
80	0.000139593	3.45526e-05
81	0.0597778	0.0147965
82	1.09891	0.272008
83	1.36209	0.33715
84	1.47326	0.364669
85	0.0563208	0.0139408
86	0.0368238	0.00911481
87	1.49386	0.369767
88	5.43379	1.345
89	8.74009	2.16339
90	10.9035	2.69889
91	31.9133	7.89933
92	90.2357	22.3356
93	147.31	36.4629
94	152.335	37.7067
95	164.884	40.8128
96	176.491	43.6859
97	173.017	42.8261
98	155.678	38.5341
99	158.428	39.2149
100	172.694	42.7462
101	155.258	38.4302
102	122.999	30.4453
103	90.9677	22.5168
104	86.0115	21.29
105	85.7283	21.2199
106	87.8835	21.7533
107	86.8984	21.5095
108	89.6015	22.1786
109	82.5896	20.443
110	72.1157	17.8504
111	63.6164	15.7466
112	57.0318	14.1168
113	54.6302	13.5223
114	46.0265	11.3927
115	47.4448	11.7438
116	79.0223	19.56
117	75.3551	18.6523
118	80.9175	20.0291
119	87.6067	21.6848
120	94.1544	23.3055
121	100.449	24.8636
122	101.725	25.1793
123	102.177	25.2913
124	102.121	25.2774
125	104.84	25.9505
126	108.58	26.8762
127	134.437	33.2764
128	141.916	35.1276
129	147.201	36.4358
130	139.791	34.6018
131	145.596	36.0387
132	161.926	40.0807
133	173.98	43.0644
134	178.185	44.1052
135	169.909	42.0568
136	141.233	34.9586
137	130.827	32.3828
138	101.417	25.1031
139	74.2797	18.3861
140	69.4806	17.1982
141	62.4941	15.4688
142	61.616	15.2515
143	62.4241	15.4515
144	62.1349	15.3799
145	61.1045	15.1249
146	59.421	14.7082
147	57.1883	14.1555
148	59.7267	14.7838
