# Supplementary material for: Molecular dynamics simulations of the Nip7 proteins from the marine deep- and shallow-water Pyrococcus species
Source: BMC Struct Biol. 2014 Oct 15;14:23. doi: 10.1186/s12900-014-0023-z (PMC4209456; doi:10.1186/s12900-014-0023-z)
Supplement: Additional file 11: — Prediction of the protein-protein interaction sites for the NIP7-ABY and NIP7-FUR models by the SPPIDER web-server. [file s12900-014-0023-z-S11.xls]

## Sheet: Comments
		Prediction of protein-protein interaction sites for NIP7-ABY and NIP7-FUR models using SPPIDER web-server (http://sppider.cchmc.org/)
			lilac color indicates amino acid differences between two models
			yellow color indicates positions in which probability of interaction is more than 50%

## Sheet: Data
	NIP7-ABY			NIP7-FUR
Residue number	amino acid	probability for interaction	number of neutral networks voted for interaction site	amino acid	probability for interaction	number of neutral networks voted for interaction site
1	L	43	2	I	82	10
2	R	35	0	I	72	10
3	V	0	0	A	0	0
4	R	15	0	R	47	2
5	R	11	0	R	27	0
6	A	13	0	A	15	0
7	S	8	0	S	12	0
8	S	21	0	S	28	0
9	W	19	0	W	22	0
10	E	0	0	E	0	0
11	L	23	0	I	38	1
12	D	22	0	D	31	0
13	L	14	0	L	17	0
14	I	0	0	I	0	0
15	L	13	0	L	21	0
16	K	18	0	K	17	0
17	E	0	0	E	0	0
18	A	0	0	A	0	0
19	E	21	0	E	21	0
20	K	15	0	K	12	0
21	Y	0	0	F	0	0
22	G	8	0	G	0	0
23	E	14	0	T	13	0
24	L	18	0	L	49	5
25	L	17	0	V	37	1
26	H	20	0	H	17	0
27	E	25	0	N	38	1
28	F	11	0	F	39	1
29	F	0	0	F	0	0
30	C	0	0	A	0	0
31	V	0	0	I	0	0
32	V	0	0	V	0	0
33	E	32	0	E	49	4
34	G	54	6	G	73	10
35	K	51	5	K	63	10
36	Y	42	1	Y	61	9
37	R	17	0	R	23	0
38	D	33	0	D	47	5
39	V	0	0	V	0	0
40	Y	40	3	Y	67	9
41	A	18	0	A	0	0
42	V	0	0	V	0	0
43	N	77	10	N	89	10
44	E	33	1	N	56	7
45	E	22	0	E	36	0
46	V	23	0	V	81	10
47	W	30	0	W	53	8
48	K	22	0	K	35	0
49	I	40	1	I	91	10
50	I	0	0	I	0	0
51	E	22	0	E	43	1
52	D	25	0	D	56	9
53	I	59	9	L	94	10
54	N	40	1	T	83	10
55	M	19	0	V	83	10
56	R	51	4	R	84	10
57	P	75	10	P	91	10
58	Y	97	10	F	98	10
59	S	89	10	A	96	10
60	L	0	0	L	0	0
61	G	91	10	G	96	10
62	T	93	10	T	97	10
63	F	72	10	F	85	10
64	V	0	0	V	0	0
65	G	0	0	G	0	0
66	T	23	0	M	43	2
67	I	0	0	I	0	0
68	R	46	6	K	31	0
69	V	51	6	V	49	4
70	D	17	0	D	17	0
71	E	68	10	E	60	9
72	N	79	10	N	67	10
73	L	86	10	L	83	10
74	V	48	4	V	52	6
75	E	30	0	E	23	0
76	K	26	0	K	22	0
77	F	0	0	F	0	0
78	Y	32	0	Y	31	0
79	P	38	0	P	24	0
80	N	31	0	A	38	0
81	L	75	10	I	91	10
82	E	92	10	E	95	10
83	F	0	0	F	0	0
84	F	0	0	F	46	4
85	S	89	10	T	96	10
86	L	28	0	F	72	10
87	I	14	0	V	26	0
88	K	22	0	D	49	4
89	L	21	0	I	43	3
90	E	24	0	E	27	0
91	K	9	0	K	10	0
92	N	0	0	N	0	0
93	Y	15	0	Y	17	0
94	V	0	0	A	0	0
95	I	26	0	V	21	0
96	L	0	0	L	0	0
97	G	13	0	G	11	0
98	P	15	0	P	13	0
99	K	54	7	K	47	4
100	A	32	0	A	23	0
101	S	0	0	S	11	0
102	F	90	10	F	68	10
103	L	92	10	L	88	10
104	F	0	0	F	0	0
105	T	95	10	T	84	10
106	T	95	10	T	89	10
107	G	95	10	G	92	10
108	K	52	6	K	40	2
109	D	48	5	D	34	1
110	A	0	0	V	0	0
111	P	39	0	P	34	0
112	K	28	0	K	27	0
113	E	33	0	K	28	0
114	A	24	0	A	23	0
115	V	27	0	V	22	0
116	R	41	1	R	41	0
117	E	28	0	K	25	0
118	I	21	0	L	18	0
119	K	13	0	V	14	0
120	W	15	0	W	12	0
121	Q	16	0	K	15	0
122	G	13	0	G	13	0
123	S	8	0	S	8	0
124	K	16	0	K	14	0
125	R	20	0	K	13	0
126	V	0	0	I	0	0
127	V	0	0	V	0	0
128	V	0	0	V	0	0
129	L	32	0	M	20	0
130	N	36	0	N	18	0
131	D	36	1	E	28	1
132	L	72	10	L	67	10
133	G	31	0	G	28	0
134	D	51	5	D	41	2
135	I	69	10	V	46	3
136	I	83	10	L	57	6
137	G	0	0	G	0	0
138	I	30	0	I	0	0
139	G	0	0	G	0	0
140	L	25	0	R	18	0
141	I	9	0	I	7	0
142	N	19	0	N	13	0
143	P	23	0	P	13	0
144	K	34	0	S	20	0
145	S	11	0	N	6	0
146	D	24	0	E	17	0
147	R	18	0	E	11	0
148	R	25	0	K	21	0
149	F	18	0	F	21	0
150	I	0	0	I	0	0
151	K	35	0	K	17	0
152	N	17	0	N	12	0
153	L	63	10	I	47	3
154	K	79	10	T	15	0
